# Supplementary material for: Structure of the mouse acidic amino acid decarboxylase GADL1
Source: Acta Crystallogr F Struct Biol Commun. 2018 Jan 1;74(Pt 1):65–73. doi: 10.1107/S2053230X17017848 (PMC5947694; doi:10.1107/S2053230X17017848)
Supplement: Supplementary file 1 [file f-74-00065-sup1.txt]

Sample description: Extrapolated to infinite dilution
Sample: Extrapolated to  c= 0.000 mg/ml  Code: GADL1_3_GADL1
Parent(s): /Users/petri/Documents/data/P12-SAXS-270516/processed/GADL1_3_GADL1_0245.dat /Users/petri/Documents/data/P12-SAXS-270516/processed/GADL1_2_GADL1_0243.dat /Users/petri/Documents/data/P12-SAXS-270516/processed/GADL1_1_GADL1_0241.dat
  1.782260e-02   4.571438e+03   1.915478e+02
  2.054940e-02   3.866666e+03   1.859822e+02
  2.327610e-02   1.136949e+03   1.588780e+02
  2.600290e-02   2.888332e+03   1.388498e+02
  2.872970e-02   2.338106e+03   1.244225e+02
  3.145640e-02   2.922899e+03   9.598986e+01
  3.418320e-02   2.915209e+03   9.357278e+01
  3.690990e-02   3.050231e+03   8.272168e+01
  3.963670e-02   3.641543e+03   6.994654e+01
  4.236350e-02   3.159014e+03   6.260368e+01
  4.509020e-02   2.968893e+03   5.263289e+01
  4.781700e-02   2.406538e+03   4.772012e+01
  5.054380e-02   2.872643e+03   3.983998e+01
  5.327050e-02   2.929145e+03   3.699206e+01
  5.599730e-02   2.796644e+03   3.461323e+01
  5.872400e-02   2.884565e+03   3.300575e+01
  6.145080e-02   2.706587e+03   2.881206e+01
  6.417760e-02   2.706619e+03   2.866635e+01
  6.690430e-02   2.740477e+03   2.754380e+01
  6.963110e-02   2.707099e+03   2.579106e+01
  7.235780e-02   2.655952e+03   2.379008e+01
  7.508460e-02   2.647170e+03   2.283112e+01
  7.781140e-02   2.707096e+03   2.340325e+01
  8.053810e-02   2.619876e+03   2.270435e+01
  8.326490e-02   2.538510e+03   2.085900e+01
  8.599160e-02   2.574317e+03   2.084843e+01
  8.871840e-02   2.640474e+03   1.954100e+01
  9.144520e-02   2.551689e+03   1.971312e+01
  9.417190e-02   2.524274e+03   1.930111e+01
  9.689870e-02   2.500982e+03   1.828543e+01
  9.962550e-02   2.512404e+03   1.882108e+01
  1.023520e-01   2.540869e+03   1.784740e+01
  1.050790e-01   2.420656e+03   1.764923e+01
  1.078060e-01   2.526457e+03   1.662288e+01
  1.105320e-01   2.550312e+03   1.669608e+01
  1.132590e-01   2.471858e+03   1.709797e+01
  1.159860e-01   2.475439e+03   1.584348e+01
  1.187130e-01   2.478821e+03   1.590109e+01
  1.214400e-01   2.456943e+03   1.517988e+01
  1.241660e-01   2.372890e+03   1.548935e+01
  1.268930e-01   2.471051e+03   1.539468e+01
  1.296200e-01   2.378885e+03   1.489418e+01
  1.323470e-01   2.444692e+03   1.482502e+01
  1.350730e-01   2.407341e+03   1.424842e+01
  1.378000e-01   2.395677e+03   1.439063e+01
  1.405270e-01   2.363319e+03   1.357794e+01
  1.432540e-01   2.348767e+03   1.387612e+01
  1.459800e-01   2.320872e+03   1.408664e+01
  1.487070e-01   2.245705e+03   1.331791e+01
  1.514340e-01   2.288512e+03   1.361464e+01
  1.541610e-01   2.349499e+03   1.263269e+01
  1.568870e-01   2.240507e+03   1.313377e+01
  1.596140e-01   2.329852e+03   1.275333e+01
  1.623410e-01   2.289511e+03   1.270991e+01
  1.650680e-01   2.203962e+03   1.254882e+01
  1.677940e-01   2.240515e+03   1.210849e+01
  1.705210e-01   2.228007e+03   1.212800e+01
  1.732480e-01   2.199119e+03   1.203798e+01
  1.759750e-01   2.291924e+03   1.188026e+01
  1.787020e-01   2.200602e+03   1.202513e+01
  1.814280e-01   2.205189e+03   1.137147e+01
  1.841550e-01   2.119670e+03   1.174162e+01
  1.868820e-01   2.150954e+03   1.143814e+01
  1.896090e-01   2.165899e+03   1.100382e+01
  1.923350e-01   2.136738e+03   1.141785e+01
  1.950620e-01   2.132536e+03   1.104352e+01
  1.977890e-01   2.092303e+03   1.115788e+01
  2.005160e-01   2.089931e+03   1.060704e+01
  2.032420e-01   2.120163e+03   1.122713e+01
  2.059690e-01   2.044935e+03   1.144856e+01
  2.086960e-01   2.054545e+03   1.129559e+01
  2.114230e-01   2.054133e+03   1.126283e+01
  2.141490e-01   2.028710e+03   1.114777e+01
  2.168760e-01   2.060512e+03   1.141220e+01
  2.196030e-01   1.995027e+03   1.116737e+01
  2.223300e-01   2.056730e+03   1.095314e+01
  2.250560e-01   1.990286e+03   1.119781e+01
  2.277830e-01   1.996864e+03   1.078272e+01
  2.305100e-01   1.995240e+03   1.116795e+01
  2.332370e-01   1.972364e+03   1.083330e+01
  2.359640e-01   1.976252e+03   1.070560e+01
  2.386900e-01   1.901380e+03   1.071633e+01
  2.414170e-01   1.906764e+03   1.060940e+01
  2.441440e-01   1.921040e+03   1.090345e+01
  2.468710e-01   1.919157e+03   1.016910e+01
  2.495970e-01   1.909224e+03   1.006245e+01
  2.523240e-01   1.853175e+03   9.745560e+00
  2.550510e-01   1.919703e+03   9.638566e+00
  2.577780e-01   1.898536e+03   9.593409e+00
  2.605040e-01   1.881366e+03   9.284426e+00
  2.632310e-01   1.896724e+03   9.475215e+00
  2.659580e-01   1.881961e+03   9.232882e+00
  2.686850e-01   1.850488e+03   9.015388e+00
  2.714110e-01   1.812509e+03   9.028665e+00
  2.741380e-01   1.840386e+03   8.794866e+00
  2.768650e-01   1.770158e+03   8.997485e+00
  2.795920e-01   1.748477e+03   8.583478e+00
  2.823180e-01   1.767126e+03   8.655725e+00
  2.850450e-01   1.720606e+03   8.797343e+00
  2.877720e-01   1.763788e+03   8.414692e+00
  2.904990e-01   1.737306e+03   8.517034e+00
  2.932250e-01   1.742067e+03   8.206246e+00
  2.959520e-01   1.758294e+03   8.236918e+00
  2.986790e-01   1.667571e+03   8.317469e+00
  3.014060e-01   1.663939e+03   8.148917e+00
  3.041330e-01   1.683522e+03   8.010728e+00
  3.068590e-01   1.684725e+03   7.912215e+00
  3.095860e-01   1.661923e+03   7.887846e+00
  3.123130e-01   1.664935e+03   7.862691e+00
  3.150400e-01   1.628620e+03   7.588572e+00
  3.177660e-01   1.629615e+03   7.693488e+00
  3.204930e-01   1.608758e+03   7.724995e+00
  3.232200e-01   1.601218e+03   7.530643e+00
  3.259470e-01   1.590252e+03   7.490723e+00
  3.286730e-01   1.571329e+03   7.379165e+00
  3.314000e-01   1.550552e+03   7.374392e+00
  3.341270e-01   1.554032e+03   7.466840e+00
  3.368540e-01   1.535234e+03   7.200891e+00
  3.395800e-01   1.520066e+03   7.075688e+00
  3.423070e-01   1.508639e+03   7.401774e+00
  3.450340e-01   1.489888e+03   7.171465e+00
  3.477610e-01   1.498564e+03   7.472154e+00
  3.504870e-01   1.475525e+03   7.147738e+00
  3.532140e-01   1.464031e+03   7.154594e+00
  3.559410e-01   1.464861e+03   7.353800e+00
  3.586680e-01   1.433656e+03   7.058611e+00
  3.613950e-01   1.431349e+03   7.211446e+00
  3.641210e-01   1.407578e+03   6.946635e+00
  3.668480e-01   1.406623e+03   7.053354e+00
  3.695750e-01   1.393859e+03   7.253792e+00
  3.723020e-01   1.384353e+03   6.876682e+00
  3.750280e-01   1.363835e+03   6.984132e+00
  3.777550e-01   1.344091e+03   6.870717e+00
  3.804820e-01   1.338070e+03   6.901418e+00
  3.832090e-01   1.325305e+03   6.953615e+00
  3.859350e-01   1.331429e+03   6.730140e+00
  3.886620e-01   1.330408e+03   6.935323e+00
  3.913890e-01   1.303127e+03   6.764372e+00
  3.941160e-01   1.290732e+03   6.751854e+00
  3.968420e-01   1.275492e+03   6.671754e+00
  3.995690e-01   1.265120e+03   6.571408e+00
  4.022960e-01   1.252888e+03   6.653891e+00
  4.050230e-01   1.238112e+03   6.596060e+00
  4.077490e-01   1.236566e+03   6.507615e+00
  4.104760e-01   1.219773e+03   6.472360e+00
  4.132030e-01   1.219341e+03   6.484554e+00
  4.159300e-01   1.189309e+03   6.527580e+00
  4.186560e-01   1.191472e+03   6.321018e+00
  4.213830e-01   1.173536e+03   6.425266e+00
  4.241100e-01   1.170218e+03   6.218294e+00
  4.268370e-01   1.149506e+03   6.340978e+00
  4.295640e-01   1.132815e+03   6.255048e+00
  4.322900e-01   1.130911e+03   6.118015e+00
  4.350170e-01   1.121012e+03   6.293957e+00
  4.377440e-01   1.105187e+03   6.113043e+00
  4.404710e-01   1.097190e+03   6.118263e+00
  4.431970e-01   1.095037e+03   5.974923e+00
  4.459240e-01   1.076413e+03   6.009532e+00
  4.486510e-01   1.077020e+03   6.130303e+00
  4.513780e-01   1.057759e+03   5.904735e+00
  4.541040e-01   1.052634e+03   5.990025e+00
  4.568310e-01   1.032961e+03   5.773197e+00
  4.595580e-01   1.025138e+03   5.927657e+00
  4.622850e-01   1.022135e+03   5.936445e+00
  4.650110e-01   1.011294e+03   5.710091e+00
  4.677380e-01   9.989774e+02   5.752217e+00
  4.704650e-01   9.854105e+02   5.698328e+00
  4.731920e-01   9.908923e+02   5.757675e+00
  4.759180e-01   9.774306e+02   5.628414e+00
  4.786450e-01   9.638052e+02   5.604157e+00
  4.813720e-01   9.385934e+02   5.606837e+00
  4.840990e-01   9.380157e+02   5.533928e+00
  4.868260e-01   9.363683e+02   5.602303e+00
  4.895520e-01   9.236949e+02   5.438458e+00
  4.922790e-01   9.155291e+02   5.428154e+00
  4.950060e-01   9.201363e+02   5.497868e+00
  4.977330e-01   8.960057e+02   5.388451e+00
  5.004590e-01   8.863395e+02   5.303962e+00
  5.031860e-01   8.866528e+02   5.310882e+00
  5.059130e-01   8.742892e+02   5.394665e+00
  5.086400e-01   8.697680e+02   5.263928e+00
  5.113660e-01   8.514471e+02   5.192797e+00
  5.140930e-01   8.416488e+02   5.205492e+00
  5.168200e-01   8.236569e+02   5.153440e+00
  5.195470e-01   8.389097e+02   5.209091e+00
  5.222730e-01   8.310032e+02   5.170565e+00
  5.250000e-01   8.064095e+02   5.015140e+00
  5.277270e-01   8.006785e+02   5.102311e+00
  5.304540e-01   7.876962e+02   4.949242e+00
  5.331800e-01   7.908652e+02   5.052735e+00
  5.359070e-01   7.882760e+02   4.958815e+00
  5.386340e-01   7.765055e+02   4.932471e+00
  5.413610e-01   7.662745e+02   4.939958e+00
  5.440880e-01   7.620591e+02   4.878598e+00
  5.468140e-01   7.555012e+02   4.905294e+00
  5.495410e-01   7.462760e+02   4.778566e+00
  5.522680e-01   7.340114e+02   4.852626e+00
  5.549950e-01   7.219440e+02   4.814185e+00
  5.577210e-01   7.236234e+02   4.668860e+00
  5.604480e-01   7.250025e+02   4.759966e+00
  5.631750e-01   7.062997e+02   4.656017e+00
  5.659020e-01   7.004642e+02   4.729237e+00
  5.686280e-01   6.941283e+02   4.640518e+00
  5.713550e-01   6.848363e+02   4.595048e+00
  5.740820e-01   6.738803e+02   4.578654e+00
  5.768090e-01   6.761143e+02   4.598429e+00
  5.795350e-01   6.700282e+02   4.510480e+00
  5.822620e-01   6.608365e+02   4.525152e+00
  5.849890e-01   6.542018e+02   4.492157e+00
  5.877160e-01   6.493523e+02   4.475769e+00
  5.904420e-01   6.413926e+02   4.489366e+00
  5.931690e-01   6.293037e+02   4.350629e+00
  5.958960e-01   6.213655e+02   4.369645e+00
  5.986230e-01   6.147929e+02   4.371378e+00
  6.013490e-01   6.110217e+02   4.325455e+00
  6.040760e-01   6.099935e+02   4.308940e+00
  6.068030e-01   5.959117e+02   4.263789e+00
  6.095300e-01   5.893995e+02   4.218592e+00
  6.122570e-01   5.857043e+02   4.273691e+00
  6.149830e-01   5.903889e+02   4.212926e+00
  6.177100e-01   5.679060e+02   4.189146e+00
  6.204370e-01   5.655948e+02   4.151715e+00
  6.231640e-01   5.642945e+02   4.168528e+00
  6.258900e-01   5.514438e+02   4.069991e+00
  6.286170e-01   5.492703e+02   4.023660e+00
  6.313440e-01   5.386751e+02   4.105834e+00
  6.340710e-01   5.428285e+02   4.081874e+00
  6.367970e-01   5.358792e+02   4.049792e+00
  6.395240e-01   5.353485e+02   4.000974e+00
  6.422510e-01   5.178114e+02   3.918643e+00
  6.449780e-01   5.128718e+02   3.979526e+00
  6.477040e-01   5.088282e+02   3.935931e+00
  6.504310e-01   4.993262e+02   3.855425e+00
  6.531580e-01   4.950974e+02   3.932131e+00
  6.558850e-01   4.889183e+02   3.821071e+00
  6.586110e-01   4.833122e+02   3.884762e+00
  6.613380e-01   4.874460e+02   3.780466e+00
  6.640650e-01   4.695994e+02   3.741025e+00
  6.667920e-01   4.714232e+02   3.792352e+00
  6.695190e-01   4.633914e+02   3.735789e+00
  6.722450e-01   4.535186e+02   3.758828e+00
  6.749720e-01   4.473235e+02   3.619545e+00
  6.776990e-01   4.473983e+02   3.693462e+00
  6.804260e-01   4.426766e+02   3.710431e+00
  6.831520e-01   4.318715e+02   3.634138e+00
  6.858790e-01   4.273275e+02   3.614478e+00
  6.886060e-01   4.266777e+02   3.591118e+00
  6.913330e-01   4.177168e+02   3.569775e+00
  6.940590e-01   4.140072e+02   3.557477e+00
  6.967860e-01   4.187994e+02   3.536445e+00
  6.995130e-01   4.057298e+02   3.483754e+00
  7.022400e-01   3.996378e+02   3.513805e+00
  7.049660e-01   4.013485e+02   3.512932e+00
  7.076930e-01   3.935265e+02   3.431891e+00
  7.104200e-01   3.840625e+02   3.442068e+00
  7.131470e-01   3.814628e+02   3.420037e+00
  7.158730e-01   3.796175e+02   3.416308e+00
  7.186000e-01   3.749751e+02   3.373855e+00
  7.213270e-01   3.654200e+02   3.370109e+00
  7.240540e-01   3.620032e+02   3.518663e+00
  7.267800e-01   3.591528e+02   3.516248e+00
  7.295070e-01   3.581575e+02   3.595378e+00
  7.322340e-01   3.553705e+02   3.636626e+00
  7.349610e-01   3.529554e+02   3.622760e+00
  7.376880e-01   3.486229e+02   3.693282e+00
  7.404140e-01   3.399892e+02   3.697383e+00
  7.431410e-01   3.358854e+02   3.492051e+00
  7.458680e-01   3.340706e+02   3.449617e+00
  7.485950e-01   3.283817e+02   3.404594e+00
  7.513210e-01   3.225205e+02   3.381085e+00
  7.540480e-01   3.216245e+02   3.279002e+00
  7.567750e-01   3.221120e+02   3.302805e+00
  7.595020e-01   3.092602e+02   3.209958e+00
  7.622280e-01   3.131577e+02   3.223185e+00
  7.649550e-01   3.049283e+02   3.183917e+00
  7.676820e-01   3.035509e+02   3.150589e+00
  7.704090e-01   2.972971e+02   3.163026e+00
  7.731350e-01   2.925957e+02   3.139237e+00
  7.758620e-01   2.965251e+02   3.159868e+00
  7.785890e-01   2.907348e+02   3.110508e+00
  7.813160e-01   2.836872e+02   3.238128e+00
  7.840420e-01   2.739922e+02   3.257208e+00
  7.867690e-01   2.763937e+02   3.242040e+00
  7.894960e-01   2.754538e+02   3.269789e+00
  7.922230e-01   2.699211e+02   3.240475e+00
  7.949500e-01   2.697700e+02   3.223438e+00
  7.976760e-01   2.632075e+02   3.318886e+00
  8.004030e-01   2.605640e+02   3.173940e+00
  8.031300e-01   2.590171e+02   3.237388e+00
  8.058570e-01   2.506777e+02   3.196217e+00
  8.085830e-01   2.433355e+02   3.176305e+00
  8.113100e-01   2.370669e+02   3.112025e+00
  8.140370e-01   2.388452e+02   3.129354e+00
  8.167640e-01   2.347780e+02   3.172191e+00
  8.194900e-01   2.372726e+02   3.148748e+00
  8.222170e-01   2.300575e+02   3.144082e+00
  8.249440e-01   2.238986e+02   3.128348e+00
  8.276710e-01   2.243965e+02   3.089260e+00
  8.303970e-01   2.236097e+02   3.148383e+00
  8.331240e-01   2.178794e+02   3.122100e+00
  8.358510e-01   2.110563e+02   3.049855e+00
  8.385780e-01   2.137772e+02   3.113598e+00
  8.413040e-01   2.077286e+02   3.077782e+00
  8.440310e-01   2.047592e+02   3.107880e+00
  8.467580e-01   2.024337e+02   2.988080e+00
  8.494850e-01   2.082034e+02   3.099226e+00
  8.522120e-01   2.036535e+02   3.083723e+00
  8.549380e-01   1.893365e+02   3.046065e+00
  8.576650e-01   1.912060e+02   3.027532e+00
  8.603920e-01   1.905175e+02   2.989275e+00
  8.631190e-01   1.933817e+02   3.047374e+00
  8.658450e-01   1.870995e+02   3.027454e+00
  8.685720e-01   1.810618e+02   2.995198e+00
  8.712990e-01   1.783826e+02   2.981688e+00
  8.740260e-01   1.722094e+02   2.971834e+00
  8.767520e-01   1.755203e+02   3.007632e+00
  8.794790e-01   1.702103e+02   2.953951e+00
  8.822060e-01   1.677605e+02   2.954009e+00
  8.849330e-01   1.677422e+02   2.939058e+00
  8.876590e-01   1.668595e+02   2.981620e+00
  8.903860e-01   1.658629e+02   2.939937e+00
  8.931130e-01   1.596829e+02   2.926788e+00
  8.958400e-01   1.605477e+02   2.924649e+00
  8.985660e-01   1.527982e+02   2.894725e+00
  9.012930e-01   1.577762e+02   2.938214e+00
  9.040200e-01   1.554366e+02   2.911935e+00
  9.067470e-01   1.519916e+02   2.929577e+00
  9.094730e-01   1.461523e+02   2.902794e+00
  9.122000e-01   1.465716e+02   2.831605e+00
  9.149270e-01   1.373311e+02   2.877411e+00
  9.176540e-01   1.424079e+02   2.855097e+00
  9.203810e-01   1.382980e+02   2.866077e+00
  9.231070e-01   1.409552e+02   2.899545e+00
  9.258340e-01   1.329798e+02   2.774309e+00
  9.285610e-01   1.366317e+02   2.861823e+00
  9.312880e-01   1.321388e+02   2.797414e+00
  9.340140e-01   1.346767e+02   2.854492e+00
  9.367410e-01   1.290221e+02   2.829534e+00
  9.394680e-01   1.256225e+02   2.778155e+00
  9.421950e-01   1.289856e+02   2.870411e+00
  9.449210e-01   1.196358e+02   2.740097e+00
  9.476480e-01   1.222688e+02   2.812028e+00
  9.503750e-01   1.234099e+02   2.796768e+00
  9.531020e-01   1.175199e+02   2.781351e+00
  9.558280e-01   1.148318e+02   2.793388e+00
  9.585550e-01   1.150321e+02   2.742669e+00
  9.612820e-01   1.087309e+02   2.735814e+00
  9.640090e-01   1.074375e+02   2.731672e+00
  9.667350e-01   1.110753e+02   2.752663e+00
  9.694620e-01   1.100252e+02   2.765452e+00
  9.721890e-01   1.057840e+02   2.704535e+00
  9.749160e-01   1.042649e+02   2.754412e+00
  9.776430e-01   1.012254e+02   2.658577e+00
  9.803690e-01   1.009737e+02   2.726438e+00
  9.830960e-01   9.893078e+01   2.711075e+00
  9.858230e-01   9.763609e+01   2.689362e+00
  9.885500e-01   9.442852e+01   2.712114e+00
  9.912760e-01   9.787483e+01   2.672097e+00
  9.940030e-01   9.423078e+01   2.703695e+00
  9.967300e-01   9.388689e+01   2.648592e+00
  9.994570e-01   9.455480e+01   2.674591e+00
  1.002180e+00   8.874148e+01   2.645205e+00
  1.004910e+00   8.968914e+01   2.674368e+00
  1.007640e+00   8.970248e+01   2.648338e+00
  1.010360e+00   8.395814e+01   2.615546e+00
  1.013090e+00   8.458285e+01   2.649785e+00
  1.015820e+00   8.255300e+01   2.650843e+00
  1.018540e+00   8.087917e+01   2.634177e+00
  1.021270e+00   8.503545e+01   2.649412e+00
  1.024000e+00   8.171645e+01   2.608362e+00
  1.026720e+00   8.293657e+01   2.641889e+00
  1.029450e+00   7.851115e+01   2.633591e+00
  1.032180e+00   7.700209e+01   2.587068e+00
  1.034900e+00   7.527238e+01   2.605012e+00
  1.037630e+00   7.900302e+01   2.607032e+00
  1.040360e+00   7.864432e+01   2.631106e+00
  1.043080e+00   7.519045e+01   2.589382e+00
  1.045810e+00   7.654878e+01   2.580997e+00
  1.048540e+00   7.427742e+01   2.596648e+00
  1.051270e+00   7.020895e+01   2.576165e+00
  1.053990e+00   6.318778e+01   2.556688e+00
  1.056720e+00   7.173723e+01   2.566517e+00
  1.059450e+00   6.652565e+01   2.579714e+00
  1.062170e+00   6.702798e+01   2.546511e+00
  1.064900e+00   7.073006e+01   2.567437e+00
  1.067630e+00   6.506078e+01   2.549218e+00
  1.070350e+00   6.249398e+01   2.492432e+00
  1.073080e+00   6.317258e+01   2.537738e+00
  1.075810e+00   6.010692e+01   2.491766e+00
  1.078530e+00   6.079728e+01   2.493238e+00
  1.081260e+00   5.993232e+01   2.529874e+00
  1.083990e+00   5.940143e+01   2.485806e+00
  1.086710e+00   5.569065e+01   2.517498e+00
  1.089440e+00   6.015832e+01   2.466820e+00
  1.092170e+00   5.150811e+01   2.469249e+00
  1.094890e+00   5.189785e+01   2.465803e+00
  1.097620e+00   5.804208e+01   2.467192e+00
  1.100350e+00   5.698542e+01   2.502048e+00
  1.103070e+00   5.215305e+01   2.446152e+00
  1.105800e+00   5.150025e+01   2.472048e+00
  1.108530e+00   5.714242e+01   2.496663e+00
  1.111250e+00   4.959318e+01   2.431628e+00
  1.113980e+00   4.880688e+01   2.461785e+00
  1.116710e+00   5.441051e+01   2.446449e+00
  1.119430e+00   5.096740e+01   2.475091e+00
  1.122160e+00   4.950734e+01   2.463777e+00
  1.124890e+00   4.658625e+01   2.434622e+00
  1.127610e+00   5.167618e+01   2.479315e+00
  1.130340e+00   5.372169e+01   2.496032e+00
  1.133070e+00   4.671762e+01   2.432222e+00
  1.135790e+00   4.313006e+01   2.410848e+00
  1.138520e+00   4.520194e+01   2.444762e+00
  1.141250e+00   4.523645e+01   2.445738e+00
  1.143970e+00   4.288422e+01   2.426231e+00
  1.146700e+00   4.387246e+01   2.390042e+00
  1.149430e+00   4.293123e+01   2.442517e+00
  1.152160e+00   4.515438e+01   2.419354e+00
  1.154880e+00   4.284326e+01   2.405608e+00
  1.157610e+00   4.358737e+01   2.428583e+00
  1.160340e+00   4.228780e+01   2.408140e+00
  1.163060e+00   4.170334e+01   2.417909e+00
  1.165790e+00   3.906212e+01   2.413142e+00
  1.168520e+00   3.881008e+01   2.403154e+00
  1.171240e+00   3.932672e+01   2.394197e+00
  1.173970e+00   4.094765e+01   2.429452e+00
  1.176700e+00   3.291463e+01   2.394877e+00
  1.179420e+00   4.052157e+01   2.407368e+00
  1.182150e+00   3.423622e+01   2.355038e+00
  1.184880e+00   3.762142e+01   2.406872e+00
  1.187600e+00   3.768091e+01   2.396226e+00
  1.190330e+00   3.653357e+01   2.400269e+00
  1.193060e+00   3.632069e+01   2.391562e+00
  1.195780e+00   3.372438e+01   2.369074e+00
  1.198510e+00   3.236112e+01   2.371217e+00
  1.201240e+00   3.447474e+01   2.375092e+00
  1.203960e+00   3.589032e+01   2.391354e+00
  1.206690e+00   3.351703e+01   2.383692e+00
  1.209420e+00   3.235625e+01   2.374968e+00
  1.212140e+00   3.360688e+01   2.391698e+00
  1.214870e+00   2.808488e+01   2.341931e+00
  1.217600e+00   3.483325e+01   2.376108e+00
  1.220320e+00   3.018728e+01   2.357778e+00
  1.223050e+00   3.307920e+01   2.372106e+00
  1.225780e+00   3.056711e+01   2.386675e+00
  1.228500e+00   3.137358e+01   2.361918e+00
  1.231230e+00   3.109332e+01   2.349248e+00
  1.233960e+00   3.209885e+01   2.363775e+00
  1.236680e+00   3.465597e+01   2.380531e+00
  1.239410e+00   3.108449e+01   2.372315e+00
  1.242140e+00   2.891549e+01   2.354248e+00
  1.244870e+00   3.036960e+01   2.375972e+00
  1.247590e+00   3.182391e+01   2.364997e+00
  1.250320e+00   3.021209e+01   2.347909e+00
  1.253050e+00   3.184025e+01   2.380588e+00
  1.255770e+00   2.961606e+01   2.373200e+00
  1.258500e+00   3.143077e+01   2.387211e+00
  1.261230e+00   2.611569e+01   2.340046e+00
  1.263950e+00   2.718554e+01   2.356342e+00
  1.266680e+00   2.660942e+01   2.353095e+00
  1.269410e+00   2.618926e+01   2.350317e+00
  1.272130e+00   2.856105e+01   2.347608e+00
  1.274860e+00   2.806503e+01   2.349288e+00
  1.277590e+00   2.818574e+01   2.362266e+00
  1.280310e+00   2.619546e+01   2.346157e+00
  1.283040e+00   2.856480e+01   2.361582e+00
  1.285770e+00   2.695320e+01   2.333755e+00
  1.288490e+00   2.436818e+01   2.344057e+00
  1.291220e+00   2.630148e+01   2.350383e+00
  1.293950e+00   2.596575e+01   2.372468e+00
  1.296670e+00   2.504246e+01   2.321348e+00
  1.299400e+00   2.379943e+01   2.317925e+00
  1.302130e+00   2.235235e+01   2.352229e+00
  1.304850e+00   2.365766e+01   2.337248e+00
  1.307580e+00   2.320132e+01   2.322857e+00
  1.310310e+00   2.671082e+01   2.329406e+00
  1.313030e+00   2.266652e+01   2.331735e+00
  1.315760e+00   2.663452e+01   2.353037e+00
  1.318490e+00   2.035337e+01   2.313212e+00
  1.321210e+00   2.458985e+01   2.327545e+00
  1.323940e+00   2.337822e+01   2.360014e+00
  1.326670e+00   2.655845e+01   2.335491e+00
  1.329390e+00   2.237951e+01   2.372968e+00
  1.332120e+00   2.584451e+01   2.298691e+00
  1.334850e+00   2.611005e+01   2.337698e+00
  1.337570e+00   2.217658e+01   2.339678e+00
  1.340300e+00   2.303157e+01   2.356511e+00
  1.343030e+00   2.509145e+01   2.364306e+00
  1.345760e+00   2.155791e+01   2.326840e+00
  1.348480e+00   1.837283e+01   2.314951e+00
  1.351210e+00   2.672802e+01   2.360222e+00
  1.353940e+00   2.267905e+01   2.296266e+00
  1.356660e+00   2.255158e+01   2.351594e+00
  1.359390e+00   2.122897e+01   2.295777e+00
  1.362120e+00   2.225906e+01   2.332028e+00
  1.364840e+00   2.271477e+01   2.334775e+00
  1.367570e+00   2.153371e+01   2.306108e+00
  1.370300e+00   2.149086e+01   2.344391e+00
  1.373020e+00   2.008757e+01   2.334540e+00
  1.375750e+00   2.244248e+01   2.314163e+00
  1.378480e+00   2.361005e+01   2.328000e+00
  1.381200e+00   2.168752e+01   2.312135e+00
  1.383930e+00   2.186348e+01   2.331262e+00
  1.386660e+00   1.946528e+01   2.317214e+00
  1.389380e+00   2.091118e+01   2.321551e+00
  1.392110e+00   1.905008e+01   2.343017e+00
  1.394840e+00   1.975118e+01   2.333931e+00
  1.397560e+00   1.909678e+01   2.327318e+00
  1.400290e+00   1.870618e+01   2.295554e+00
  1.403020e+00   2.448014e+01   2.348746e+00
  1.405740e+00   2.434029e+01   2.347586e+00
  1.408470e+00   2.106689e+01   2.325183e+00
  1.411200e+00   2.048832e+01   2.329905e+00
  1.413920e+00   2.289278e+01   2.324640e+00
  1.416650e+00   2.535874e+01   2.354883e+00
  1.419380e+00   1.979940e+01   2.333831e+00
  1.422100e+00   2.340825e+01   2.338072e+00
  1.424830e+00   1.765706e+01   2.292569e+00
  1.427560e+00   1.882394e+01   2.324377e+00
  1.430280e+00   1.986509e+01   2.342328e+00
  1.433010e+00   1.814823e+01   2.316889e+00
  1.435740e+00   2.149588e+01   2.310155e+00
  1.438470e+00   2.087514e+01   2.349060e+00
  1.441190e+00   1.846983e+01   2.334178e+00
  1.443920e+00   2.067340e+01   2.340092e+00
  1.446650e+00   2.033712e+01   2.317466e+00
  1.449370e+00   2.054157e+01   2.313146e+00
  1.452100e+00   1.611363e+01   2.311545e+00
  1.454830e+00   1.814051e+01   2.322078e+00
  1.457550e+00   2.039643e+01   2.317815e+00
  1.460280e+00   1.761369e+01   2.324718e+00
  1.463010e+00   2.199197e+01   2.346823e+00
  1.465730e+00   1.981960e+01   2.325732e+00
  1.468460e+00   2.240822e+01   2.352125e+00
  1.471190e+00   1.905298e+01   2.285745e+00
  1.473910e+00   1.664368e+01   2.315138e+00
  1.476640e+00   2.430260e+01   2.340682e+00
  1.479370e+00   1.765232e+01   2.339580e+00
  1.482090e+00   1.911846e+01   2.307811e+00
  1.484820e+00   1.520578e+01   2.301715e+00
  1.487550e+00   2.169562e+01   2.337380e+00
  1.490270e+00   1.627512e+01   2.310205e+00
  1.493000e+00   1.724294e+01   2.298240e+00
  1.495730e+00   2.060317e+01   2.319789e+00
  1.498450e+00   1.771437e+01   2.325817e+00
  1.501180e+00   1.869194e+01   2.320314e+00
  1.503910e+00   1.836832e+01   2.322906e+00
  1.506630e+00   2.040898e+01   2.312634e+00
  1.509360e+00   1.858226e+01   2.331654e+00
  1.512090e+00   1.963329e+01   2.336438e+00
  1.514810e+00   1.739946e+01   2.318483e+00
  1.517540e+00   1.563434e+01   2.280214e+00
  1.520270e+00   1.981265e+01   2.312889e+00
  1.522990e+00   2.298597e+01   2.338032e+00
  1.525720e+00   1.575743e+01   2.315202e+00
  1.528450e+00   1.677009e+01   2.315455e+00
  1.531180e+00   2.036588e+01   2.320377e+00
  1.533900e+00   1.856631e+01   2.318897e+00
  1.536630e+00   1.738555e+01   2.297885e+00
  1.539360e+00   1.815509e+01   2.300145e+00
  1.542080e+00   1.869532e+01   2.333097e+00
  1.544810e+00   1.780889e+01   2.308746e+00
  1.547540e+00   1.446412e+01   2.298017e+00
  1.550260e+00   1.720471e+01   2.321592e+00
  1.552990e+00   1.847455e+01   2.308542e+00
  1.555720e+00   2.192652e+01   2.326325e+00
  1.558440e+00   1.949611e+01   2.330205e+00
  1.561170e+00   1.426854e+01   2.295822e+00
  1.563900e+00   1.640578e+01   2.316743e+00
  1.566620e+00   1.545729e+01   2.306200e+00
  1.569350e+00   1.655406e+01   2.321825e+00
  1.572080e+00   1.629000e+01   2.327311e+00
  1.574800e+00   1.707994e+01   2.307002e+00
  1.577530e+00   2.211400e+01   2.337702e+00
  1.580260e+00   2.007006e+01   2.335482e+00
  1.582980e+00   1.900874e+01   2.337638e+00
  1.585710e+00   1.520586e+01   2.284109e+00
  1.588440e+00   2.261845e+01   2.328246e+00
  1.591160e+00   2.005589e+01   2.326342e+00
  1.593890e+00   2.004594e+01   2.353965e+00
  1.596620e+00   1.562232e+01   2.302074e+00
  1.599340e+00   1.653371e+01   2.309023e+00
  1.602070e+00   1.698578e+01   2.301400e+00
  1.604800e+00   1.994289e+01   2.330451e+00
  1.607520e+00   1.569154e+01   2.300654e+00
  1.610250e+00   1.887108e+01   2.325051e+00
  1.612980e+00   2.253188e+01   2.357682e+00
  1.615700e+00   1.570882e+01   2.315011e+00
  1.618430e+00   1.552931e+01   2.308789e+00
  1.621160e+00   1.400322e+01   2.286168e+00
  1.623880e+00   1.546948e+01   2.319740e+00
  1.626610e+00   1.500229e+01   2.319794e+00
  1.629340e+00   1.898840e+01   2.335643e+00
  1.632070e+00   1.952034e+01   2.294886e+00
  1.634790e+00   1.648483e+01   2.337623e+00
  1.637520e+00   1.169866e+01   2.291472e+00
  1.640250e+00   1.691035e+01   2.322883e+00
  1.642970e+00   2.025054e+01   2.314275e+00
  1.645700e+00   2.024063e+01   2.332043e+00
  1.648430e+00   2.050238e+01   2.333197e+00
  1.651150e+00   1.625035e+01   2.319688e+00
  1.653880e+00   1.619394e+01   2.312168e+00
  1.656610e+00   1.394972e+01   2.287463e+00
  1.659330e+00   1.862083e+01   2.318915e+00
  1.662060e+00   1.748448e+01   2.350782e+00
  1.664790e+00   1.872106e+01   2.344728e+00
  1.667510e+00   1.753511e+01   2.270117e+00
  1.670240e+00   1.776832e+01   2.336469e+00
  1.672970e+00   1.501437e+01   2.318191e+00
  1.675690e+00   1.563005e+01   2.331914e+00
  1.678420e+00   1.736042e+01   2.301466e+00
  1.681150e+00   1.585926e+01   2.326217e+00
  1.683870e+00   1.539634e+01   2.317078e+00
  1.686600e+00   1.351703e+01   2.290394e+00
  1.689330e+00   1.639442e+01   2.301591e+00
  1.692050e+00   1.964500e+01   2.334854e+00
  1.694780e+00   2.045462e+01   2.342214e+00
  1.697510e+00   1.674500e+01   2.318455e+00
  1.700230e+00   1.447434e+01   2.297400e+00
  1.702960e+00   1.506162e+01   2.298615e+00
  1.705690e+00   1.746966e+01   2.330974e+00
  1.708410e+00   1.518068e+01   2.304560e+00
  1.711140e+00   1.433420e+01   2.295540e+00
  1.713870e+00   1.618608e+01   2.313975e+00
  1.716590e+00   1.752743e+01   2.311832e+00
  1.719320e+00   1.460482e+01   2.311231e+00
  1.722050e+00   1.624174e+01   2.339285e+00
  1.724780e+00   1.623300e+01   2.310660e+00
  1.727500e+00   1.389149e+01   2.286148e+00
  1.730230e+00   1.848538e+01   2.328255e+00
  1.732960e+00   1.297518e+01   2.303931e+00
  1.735680e+00   1.514346e+01   2.290048e+00
  1.738410e+00   1.675335e+01   2.297734e+00
  1.741140e+00   1.536680e+01   2.332397e+00
  1.743860e+00   1.407035e+01   2.313238e+00
  1.746590e+00   1.414451e+01   2.314672e+00
  1.749320e+00   1.577274e+01   2.333232e+00
  1.752040e+00   1.252631e+01   2.292515e+00
  1.754770e+00   1.377446e+01   2.310172e+00
  1.757500e+00   1.893912e+01   2.320765e+00
  1.760220e+00   1.260725e+01   2.294355e+00
  1.762950e+00   1.555745e+01   2.329202e+00
  1.765680e+00   1.720102e+01   2.327960e+00
  1.768400e+00   1.449028e+01   2.293486e+00
  1.771130e+00   1.092485e+01   2.283686e+00
  1.773860e+00   1.357600e+01   2.298637e+00
  1.776580e+00   1.755731e+01   2.303043e+00
  1.779310e+00   1.540048e+01   2.308800e+00
  1.782040e+00   1.615903e+01   2.314383e+00
  1.784760e+00   1.338815e+01   2.298582e+00
  1.787490e+00   1.698760e+01   2.285134e+00
  1.790220e+00   1.025695e+01   2.313197e+00
  1.792940e+00   1.329512e+01   2.315777e+00
  1.795670e+00   1.395882e+01   2.300969e+00
  1.798400e+00   1.215049e+01   2.297018e+00
  1.801120e+00   1.525743e+01   2.323286e+00
  1.803850e+00   1.314118e+01   2.298909e+00
  1.806580e+00   1.046340e+01   2.284522e+00
  1.809300e+00   1.716697e+01   2.322725e+00
  1.812030e+00   1.038303e+01   2.298868e+00
  1.814760e+00   1.370166e+01   2.313698e+00
  1.817480e+00   1.281728e+01   2.294868e+00
  1.820210e+00   1.434308e+01   2.301226e+00
  1.822940e+00   1.478108e+01   2.286612e+00
  1.825670e+00   1.410160e+01   2.317582e+00
  1.828390e+00   1.349768e+01   2.308592e+00
  1.831120e+00   1.409089e+01   2.309977e+00
  1.833850e+00   1.032189e+01   2.280378e+00
  1.836570e+00   1.331623e+01   2.302475e+00
  1.839300e+00   9.754923e+00   2.312580e+00
  1.842030e+00   1.414495e+01   2.305491e+00
  1.844750e+00   1.248368e+01   2.296368e+00
  1.847480e+00   1.172572e+01   2.290355e+00
  1.850210e+00   9.629831e+00   2.282640e+00
  1.852930e+00   1.178755e+01   2.288397e+00
  1.855660e+00   8.565400e+00   2.280528e+00
  1.858390e+00   1.065552e+01   2.268342e+00
  1.861110e+00   1.373134e+01   2.315528e+00
  1.863840e+00   1.217526e+01   2.285112e+00
  1.866570e+00   9.217077e+00   2.281458e+00
  1.869290e+00   1.283669e+01   2.305308e+00
  1.872020e+00   9.604000e+00   2.271655e+00
  1.874750e+00   7.818738e+00   2.297398e+00
  1.877470e+00   1.372615e+01   2.301488e+00
  1.880200e+00   9.126292e+00   2.281397e+00
  1.882930e+00   1.341331e+01   2.300095e+00
  1.885650e+00   1.003914e+01   2.276663e+00
  1.888380e+00   8.863200e+00   2.279869e+00
  1.891110e+00   1.293085e+01   2.309348e+00
  1.893830e+00   1.092168e+01   2.269092e+00
  1.896560e+00   9.983369e+00   2.304862e+00
  1.899290e+00   1.296223e+01   2.318835e+00
  1.902010e+00   1.119232e+01   2.290489e+00
  1.904740e+00   1.229385e+01   2.294178e+00
  1.907470e+00   1.496754e+01   2.321317e+00
  1.910190e+00   1.062657e+01   2.297485e+00
  1.912920e+00   1.340543e+01   2.312632e+00
  1.915650e+00   1.050382e+01   2.273351e+00
  1.918380e+00   1.357703e+01   2.308837e+00
  1.921100e+00   6.739862e+00   2.257068e+00
  1.923830e+00   7.842492e+00   2.279955e+00
  1.926560e+00   1.058931e+01   2.293522e+00
  1.929280e+00   1.177345e+01   2.291542e+00
  1.932010e+00   1.268523e+01   2.310534e+00
  1.934740e+00   1.037954e+01   2.265455e+00
  1.937460e+00   1.516452e+01   2.306857e+00
  1.940190e+00   1.392083e+01   2.314837e+00
  1.942920e+00   1.061174e+01   2.301497e+00
  1.945640e+00   1.049631e+01   2.315429e+00
  1.948370e+00   1.017566e+01   2.292885e+00
  1.951100e+00   1.340142e+01   2.305529e+00
  1.953820e+00   1.164898e+01   2.268911e+00
  1.956550e+00   1.102958e+01   2.289355e+00
  1.959280e+00   1.087311e+01   2.288368e+00
  1.962000e+00   7.066708e+00   2.280783e+00
  1.964730e+00   6.609800e+00   2.273631e+00
  1.967460e+00   9.318831e+00   2.300838e+00
  1.970180e+00   1.235952e+01   2.286129e+00
  1.972910e+00   1.334837e+01   2.315134e+00
  1.975640e+00   7.668769e+00   2.275003e+00
  1.978360e+00   6.244262e+00   2.255378e+00
  1.981090e+00   9.331554e+00   2.276902e+00
  1.983820e+00   9.251908e+00   2.278191e+00
  1.986540e+00   9.144246e+00   2.261312e+00
  1.989270e+00   9.986692e+00   2.288618e+00
  1.992000e+00   1.424275e+01   2.308845e+00
  1.994720e+00   6.766585e+00   2.286914e+00
  1.997450e+00   1.048206e+01   2.306400e+00
  2.000180e+00   1.030371e+01   2.279202e+00
  2.002900e+00   1.099280e+01   2.281923e+00
  2.005630e+00   1.235240e+01   2.308662e+00
  2.008360e+00   1.049012e+01   2.291985e+00
  2.011080e+00   6.285569e+00   2.274869e+00
  2.013810e+00   1.382540e+01   2.289877e+00
  2.016540e+00   1.122011e+01   2.302102e+00
  2.019270e+00   1.128317e+01   2.267814e+00
  2.021990e+00   1.002922e+01   2.273365e+00
  2.024720e+00   9.793154e+00   2.301768e+00
  2.027450e+00   1.070777e+01   2.296474e+00
  2.030170e+00   6.165477e+00   2.260374e+00
  2.032900e+00   8.584892e+00   2.300211e+00
  2.035630e+00   1.190682e+01   2.293965e+00
  2.038350e+00   4.544062e+00   2.259457e+00
  2.041080e+00   1.406040e+01   2.299495e+00
  2.043810e+00   6.747077e+00   2.268288e+00
  2.046530e+00   5.702092e+00   2.257023e+00
  2.049260e+00   7.738554e+00   2.272063e+00
  2.051990e+00   9.512646e+00   2.290491e+00
  2.054710e+00   8.537308e+00   2.274497e+00
  2.057440e+00   9.983477e+00   2.297903e+00
  2.060170e+00   8.398631e+00   2.279237e+00
  2.062890e+00   1.123071e+01   2.281017e+00
  2.065620e+00   6.489800e+00   2.301540e+00
  2.068350e+00   1.040677e+01   2.317860e+00
  2.071070e+00   9.903354e+00   2.574082e+00
  2.073800e+00   1.131655e+01   2.720578e+00
  2.076530e+00   8.806108e+00   2.829900e+00
  2.079250e+00   1.065843e+01   2.884372e+00
  2.081980e+00   1.174735e+01   3.046494e+00
  2.084710e+00   6.578077e+00   3.031445e+00
  2.087430e+00   8.688585e+00   3.167694e+00
  2.090160e+00   8.879185e+00   2.801692e+00
  2.092890e+00   1.030900e+01   2.721291e+00
  2.095610e+00   4.224462e+00   2.647808e+00
  2.098340e+00   1.150448e+01   2.614563e+00
  2.101070e+00   6.904323e+00   2.580766e+00
  2.103790e+00   6.817077e+00   2.512854e+00
  2.106520e+00   7.216831e+00   2.477735e+00
  2.109250e+00   8.326154e+00   2.439254e+00
  2.111980e+00   7.438246e+00   2.427017e+00
  2.114700e+00   1.402238e+01   2.419845e+00
  2.117430e+00   8.967046e+00   2.390349e+00
  2.120160e+00   1.053998e+01   2.369435e+00
  2.122880e+00   8.038585e+00   2.387549e+00
  2.125610e+00   9.962092e+00   2.380152e+00
  2.128340e+00   7.254677e+00   2.363872e+00
  2.131060e+00   7.981523e+00   2.367011e+00
  2.133790e+00   7.263015e+00   2.376115e+00
  2.136520e+00   6.969538e+00   2.351682e+00
  2.139240e+00   6.528400e+00   2.354288e+00
  2.141970e+00   8.942846e+00   2.365880e+00
  2.144700e+00   1.093132e+01   2.370078e+00
  2.147420e+00   8.418369e+00   2.363337e+00
  2.150150e+00   5.591077e+00   2.344222e+00
  2.152880e+00   8.883569e+00   2.344226e+00
  2.155600e+00   8.776200e+00   2.337217e+00
  2.158330e+00   4.226092e+00   2.343917e+00
  2.161060e+00   7.140585e+00   2.348957e+00
  2.163780e+00   9.001277e+00   2.368403e+00
  2.166510e+00   7.495138e+00   2.340451e+00
  2.169240e+00   1.292749e+01   2.354560e+00
  2.171960e+00   8.900246e+00   2.337418e+00
  2.174690e+00   6.907462e+00   2.326320e+00
  2.177420e+00   9.042262e+00   2.329589e+00
  2.180140e+00   8.953600e+00   2.347172e+00
  2.182870e+00   7.406677e+00   2.335960e+00
  2.185600e+00   7.200846e+00   2.348980e+00
  2.188320e+00   2.597692e+00   2.309243e+00
  2.191050e+00   1.160797e+01   2.335855e+00
  2.193780e+00   9.830815e+00   2.333737e+00
  2.196500e+00   1.213042e+01   2.350145e+00
  2.199230e+00   5.774385e+00   2.327228e+00
  2.201960e+00   9.016338e+00   2.333092e+00
  2.204680e+00   7.529923e+00   2.316646e+00
  2.207410e+00   7.089738e+00   2.322818e+00
  2.210140e+00   7.095277e+00   2.321471e+00
  2.212870e+00   7.205569e+00   2.319889e+00
  2.215590e+00   5.879600e+00   2.304068e+00
  2.218320e+00   3.092077e+00   2.280820e+00
  2.221050e+00   1.206352e+01   2.293692e+00
  2.223770e+00   5.394262e+00   2.268829e+00
  2.226500e+00   5.981738e+00   2.255974e+00
  2.229230e+00   9.286815e+00   2.263405e+00
  2.231950e+00   8.352554e+00   2.271872e+00
  2.234680e+00   9.897508e+00   2.260265e+00
  2.237410e+00   5.920169e+00   2.255243e+00
  2.240130e+00   7.444631e+00   2.244489e+00
  2.242860e+00   5.509415e+00   2.255768e+00
  2.245590e+00   5.170538e+00   2.249651e+00
  2.248310e+00   1.206160e+01   2.293465e+00
  2.251040e+00   6.594538e+00   2.241309e+00
  2.253770e+00   8.364262e+00   2.256266e+00
  2.256490e+00   8.950200e+00   2.291102e+00
  2.259220e+00   7.878708e+00   2.275638e+00
  2.261950e+00   9.119400e+00   2.276826e+00
  2.264670e+00   4.797677e+00   2.249528e+00
  2.267400e+00   6.891569e+00   2.254105e+00
  2.270130e+00   7.247400e+00   2.254803e+00
  2.272850e+00   5.002923e+00   2.254225e+00
  2.275580e+00   9.031092e+00   2.271363e+00
  2.278310e+00   4.569062e+00   2.263732e+00
  2.281030e+00   8.347615e+00   2.284754e+00
  2.283760e+00   1.095118e+01   2.277877e+00
  2.286490e+00   4.268046e+00   2.244722e+00
  2.289210e+00   7.084508e+00   2.254452e+00
  2.291940e+00   9.413108e+00   2.258318e+00
  2.294670e+00   5.265308e+00   2.251529e+00
  2.297390e+00   8.545862e+00   2.263478e+00
  2.300120e+00   6.971415e+00   2.260686e+00
  2.302850e+00   6.987846e+00   2.256983e+00
  2.305580e+00   6.662877e+00   2.250612e+00
  2.308300e+00   1.009194e+01   2.260948e+00
  2.311030e+00   5.499308e+00   2.252606e+00
  2.313760e+00   5.851169e+00   2.265982e+00
  2.316480e+00   6.623031e+00   2.264322e+00
  2.319210e+00   6.326000e+00   2.282174e+00
  2.321940e+00   1.051763e+01   2.270849e+00
  2.324660e+00   1.178035e+01   2.282534e+00
  2.327390e+00   1.010808e+01   2.277369e+00
  2.330120e+00   9.159338e+00   2.258309e+00
  2.332840e+00   8.640692e+00   2.281488e+00
  2.335570e+00   9.492123e+00   2.281843e+00
  2.338300e+00   6.852631e+00   2.272260e+00
  2.341020e+00   7.090769e+00   2.249177e+00
  2.343750e+00   4.425231e+00   2.248325e+00
  2.346480e+00   7.173400e+00   2.278526e+00
  2.349200e+00   6.053277e+00   2.272291e+00
  2.351930e+00   5.751092e+00   2.243626e+00
  2.354660e+00   6.717231e-01   2.225574e+00
  2.357380e+00   8.149938e+00   2.257352e+00
  2.360110e+00   8.497615e+00   2.272978e+00
  2.362840e+00   8.159015e+00   2.276228e+00
  2.365560e+00   6.306692e+00   2.270751e+00
  2.368290e+00   5.673062e+00   2.251208e+00
  2.371020e+00   7.835462e+00   2.269271e+00
  2.373740e+00   6.708477e+00   2.245878e+00
  2.376470e+00   5.600369e+00   2.263223e+00
  2.379200e+00   1.022551e+01   2.260865e+00
  2.381920e+00   1.214849e+01   2.284348e+00
  2.384650e+00   9.982108e+00   2.283091e+00
  2.387380e+00   9.425154e+00   2.279034e+00
  2.390100e+00   7.533692e+00   2.259768e+00
  2.392830e+00   5.865585e+00   2.253692e+00
  2.395560e+00   8.273446e+00   2.300205e+00
  2.398290e+00   1.137669e+01   2.296783e+00
  2.401010e+00   5.238692e+00   2.247820e+00
  2.403740e+00   6.399615e+00   2.283965e+00
  2.406470e+00   8.942385e+00   2.267825e+00
  2.409190e+00   7.940908e+00   2.274863e+00
  2.411920e+00   4.876062e+00   2.274583e+00
  2.414650e+00   7.649046e+00   2.269566e+00
  2.417370e+00   6.177169e+00   2.261846e+00
  2.420100e+00   9.832062e+00   2.257765e+00
  2.422830e+00   6.243523e+00   2.267574e+00
  2.425550e+00   4.730154e+00   2.247092e+00
  2.428280e+00   2.117708e+00   2.221842e+00
  2.431010e+00   9.838200e+00   2.275388e+00
  2.433730e+00   9.413785e+00   2.284662e+00
  2.436460e+00   7.190569e+00   2.284755e+00
  2.439190e+00   1.021531e+01   2.271195e+00
  2.441910e+00   6.202092e+00   2.253286e+00
  2.444640e+00   7.795215e+00   2.291231e+00
  2.447370e+00   7.625154e+00   2.272326e+00
  2.450090e+00   1.128495e+01   2.297234e+00
  2.452820e+00   4.849446e+00   2.260132e+00
  2.455550e+00   5.440231e+00   2.246305e+00
  2.458270e+00   9.556338e+00   2.270768e+00
  2.461000e+00   1.060554e+01   2.269646e+00
  2.463730e+00   5.761523e+00   2.256577e+00
  2.466450e+00   8.807508e+00   2.267685e+00
  2.469180e+00   8.730754e+00   2.256097e+00
  2.471910e+00   6.998754e+00   2.260935e+00
  2.474630e+00   7.859631e+00   2.244522e+00
  2.477360e+00   8.626954e+00   2.264555e+00
  2.480090e+00   9.219877e+00   2.279632e+00
  2.482810e+00   7.793200e+00   2.272166e+00
  2.485540e+00   6.116431e+00   2.266251e+00
  2.488270e+00   6.824908e+00   2.266034e+00
  2.490990e+00   7.129338e+00   2.274205e+00
  2.493720e+00   5.239831e+00   2.249891e+00
  2.496450e+00   1.122689e+01   2.277532e+00
  2.499180e+00   1.103848e+01   2.277734e+00
  2.501900e+00   6.143462e+00   2.250951e+00
  2.504630e+00   3.803338e+00   2.259709e+00
  2.507360e+00   1.002283e+01   2.265618e+00
  2.510080e+00   8.248723e+00   2.257906e+00
  2.512810e+00   1.096314e+01   2.290189e+00
  2.515540e+00   6.711292e+00   2.263648e+00
  2.518260e+00   9.094846e+00   2.274134e+00
  2.520990e+00   7.361662e+00   2.273109e+00
  2.523720e+00   7.265677e+00   2.271811e+00
  2.526440e+00   5.299600e+00   2.242862e+00
  2.529170e+00   8.301246e+00   2.267662e+00
  2.531900e+00   5.598446e+00   2.262825e+00
  2.534620e+00   6.722015e+00   2.275974e+00
  2.537350e+00   7.277323e+00   2.241723e+00
  2.540080e+00   8.420646e+00   2.266262e+00
  2.542800e+00   1.273494e+01   2.267531e+00
  2.545530e+00   5.009369e+00   2.238118e+00
  2.548260e+00   8.436677e+00   2.285360e+00
  2.550980e+00   1.012117e+01   2.276505e+00
  2.553710e+00   2.487323e+00   2.250208e+00
  2.556440e+00   4.118969e+00   2.256252e+00
  2.559160e+00   6.149231e+00   2.276726e+00
  2.561890e+00   5.573477e+00   2.258228e+00
  2.564620e+00   1.400008e+01   2.283523e+00
  2.567340e+00   1.061448e+01   2.282040e+00
  2.570070e+00   1.023917e+01   2.280872e+00
  2.572800e+00   8.372800e+00   2.274306e+00
  2.575520e+00   4.615123e+00   2.244338e+00
  2.578250e+00   5.403369e+00   2.247509e+00
  2.580980e+00   7.470431e+00   2.281468e+00
  2.583700e+00   8.878415e+00   2.264360e+00
  2.586430e+00   6.736062e+00   2.270312e+00
  2.589160e+00   4.665662e+00   2.250322e+00
  2.591890e+00   2.100077e+00   2.244798e+00
  2.594610e+00   5.668446e+00   2.245151e+00
  2.597340e+00   6.515846e+00   2.263855e+00
  2.600070e+00   8.488215e+00   2.270795e+00
  2.602790e+00   7.153354e+00   2.274058e+00
  2.605520e+00   1.058597e+01   2.283194e+00
  2.608250e+00   6.800677e+00   2.259034e+00
  2.610970e+00   8.671600e+00   2.275602e+00
  2.613700e+00   1.030372e+01   2.274672e+00
  2.616430e+00   8.589446e+00   2.273108e+00
  2.619150e+00   1.387292e+00   2.228611e+00
  2.621880e+00   7.692831e+00   2.260015e+00
  2.624610e+00   5.073631e+00   2.253308e+00
  2.627330e+00   3.894831e+00   2.238254e+00
  2.630060e+00   5.528015e+00   2.279085e+00
  2.632790e+00   8.096585e+00   2.270935e+00
  2.635510e+00   6.874877e+00   2.262765e+00
  2.638240e+00   6.719662e+00   2.273335e+00
  2.640970e+00   9.357862e+00   2.255218e+00
  2.643690e+00   1.138685e+01   2.280268e+00
  2.646420e+00   4.720831e+00   2.255526e+00
  2.649150e+00   6.809477e+00   2.249335e+00
  2.651870e+00   5.166815e+00   2.238237e+00
  2.654600e+00   9.437831e+00   2.275437e+00
  2.657330e+00   7.318400e+00   2.270514e+00
  2.660050e+00   8.327923e+00   2.286088e+00
  2.662780e+00   1.243729e+01   2.268451e+00
  2.665510e+00   7.845815e+00   2.274057e+00
  2.668230e+00   6.485077e+00   2.270254e+00
  2.670960e+00   5.244954e+00   2.237388e+00
  2.673690e+00   6.501800e+00   2.266389e+00
  2.676410e+00   5.474846e+00   2.242320e+00
  2.679140e+00   5.796138e+00   2.266492e+00
  2.681870e+00   9.667338e+00   2.271806e+00
  2.684590e+00   6.707000e+00   2.256668e+00
  2.687320e+00   1.059992e+01   2.296963e+00
  2.690050e+00   6.211615e+00   2.278915e+00
  2.692780e+00   7.242738e+00   2.269558e+00
  2.695500e+00   4.709646e+00   2.257572e+00
  2.698230e+00   3.435277e+00   2.244886e+00
  2.700960e+00   5.459677e+00   2.242346e+00
  2.703680e+00   5.748369e+00   2.246902e+00
  2.706410e+00   8.241046e+00   2.250451e+00
  2.709140e+00   4.175615e+00   2.253811e+00
  2.711860e+00   7.700092e+00   2.251629e+00
  2.714590e+00   7.157108e+00   2.292003e+00
  2.717320e+00   9.409477e+00   2.290091e+00
  2.720040e+00   6.208908e+00   2.269146e+00
  2.722770e+00   7.634462e+00   2.273617e+00
  2.725500e+00   6.425815e+00   2.247778e+00
  2.728220e+00   8.947415e+00   2.269265e+00
  2.730950e+00   9.332323e+00   2.285074e+00
  2.733680e+00   9.581569e+00   2.287251e+00
  2.736400e+00   3.395400e+00   2.257443e+00
  2.739130e+00   9.738215e+00   2.265689e+00
  2.741860e+00   6.587046e+00   2.277705e+00
  2.744580e+00   6.430831e+00   2.263983e+00
  2.747310e+00   6.853569e+00   2.267594e+00
  2.750040e+00   9.630954e+00   2.275289e+00
  2.752760e+00   4.945046e+00   2.256989e+00
  2.755490e+00   6.203569e+00   2.257629e+00
  2.758220e+00   5.886754e+00   2.259085e+00
  2.760940e+00   8.129292e+00   2.266337e+00
  2.763670e+00   6.563938e+00   2.251351e+00
  2.766400e+00   5.527862e+00   2.259066e+00
  2.769120e+00   6.541015e+00   2.254788e+00
  2.771850e+00   5.098662e+00   2.223311e+00
  2.774580e+00   4.433600e+00   2.264143e+00
  2.777300e+00   4.234769e+00   2.248854e+00
  2.780030e+00   1.011889e+01   2.274848e+00
  2.782760e+00   7.886462e+00   2.280092e+00
  2.785490e+00   5.495015e+00   2.247580e+00
  2.788210e+00   3.947031e+00   2.262255e+00
  2.790940e+00   8.231077e+00   2.265452e+00
  2.793670e+00   1.005480e+01   2.282585e+00
  2.796390e+00   9.174400e+00   2.278565e+00
  2.799120e+00   1.004494e+01   2.273037e+00
  2.801850e+00   8.433292e+00   2.281957e+00
  2.804570e+00   5.698385e+00   2.263043e+00
  2.807300e+00   1.398598e+01   2.288771e+00
  2.810030e+00   1.127508e+01   2.292034e+00
  2.812750e+00   5.923215e+00   2.264435e+00
  2.815480e+00   7.947092e+00   2.277271e+00
  2.818210e+00   8.704923e+00   2.253914e+00
  2.820930e+00   1.057298e+01   2.282002e+00
  2.823660e+00   6.982554e+00   2.282871e+00
  2.826390e+00   6.799385e+00   2.270618e+00
  2.829110e+00   5.444569e+00   2.257472e+00
  2.831840e+00   1.020902e+01   2.281882e+00
  2.834570e+00   5.910738e+00   2.265688e+00
  2.837290e+00   5.826077e+00   2.254123e+00
  2.840020e+00   9.247785e+00   2.257355e+00
  2.842750e+00   9.874985e+00   2.276468e+00
  2.845470e+00   7.291277e+00   2.254609e+00
  2.848200e+00   8.286062e+00   2.259731e+00
  2.850930e+00   6.622923e+00   2.275392e+00
  2.853650e+00   6.875108e+00   2.273289e+00
  2.856380e+00   6.063385e+00   2.273823e+00
  2.859110e+00   6.555877e+00   2.264772e+00
  2.861830e+00   6.298985e+00   2.233428e+00
  2.864560e+00   3.366185e+00   2.249478e+00
  2.867290e+00   3.831246e+00   2.250962e+00
  2.870010e+00   9.176262e+00   2.263862e+00
  2.872740e+00   8.989231e+00   2.277966e+00
  2.875470e+00   7.927738e+00   2.272642e+00
  2.878190e+00   4.158538e+00   2.243375e+00
  2.880920e+00   9.485262e+00   2.263020e+00
  2.883650e+00   2.019969e+00   2.227749e+00
  2.886380e+00   3.334554e+00   2.231823e+00
  2.889100e+00   6.665338e+00   2.258214e+00
  2.891830e+00   6.660338e+00   2.270326e+00
  2.894560e+00   5.019123e+00   2.254143e+00
  2.897280e+00   7.519508e+00   2.277071e+00
  2.900010e+00   8.886892e+00   2.284115e+00
  2.902740e+00   4.280892e+00   2.259785e+00
  2.905460e+00   8.623369e+00   2.258311e+00
  2.908190e+00   1.156965e+01   2.281192e+00
  2.910920e+00   6.523400e+00   2.254874e+00
  2.913640e+00   2.694415e+00   2.232606e+00
  2.916370e+00   1.119789e+01   2.277415e+00
  2.919100e+00   6.039585e+00   2.265131e+00
  2.921820e+00   7.903077e+00   2.272258e+00
  2.924550e+00   6.786923e+00   2.281795e+00
  2.927280e+00   6.232892e+00   2.260875e+00
  2.930000e+00   7.491231e+00   2.268246e+00
  2.932730e+00   8.305354e+00   2.286789e+00
  2.935460e+00   3.960554e+00   2.234408e+00
  2.938180e+00   8.994323e+00   2.253526e+00
  2.940910e+00   4.803385e+00   2.251854e+00
  2.943640e+00   1.262595e+01   2.301862e+00
  2.946360e+00   8.875631e+00   2.256688e+00
  2.949090e+00   9.489354e+00   2.269262e+00
  2.951820e+00   6.251815e+00   2.232643e+00
  2.954540e+00   7.528462e+00   2.283797e+00
  2.957270e+00   8.816800e+00   2.263158e+00
  2.960000e+00   9.298800e+00   2.268763e+00
  2.962720e+00   4.976031e+00   2.269354e+00
  2.965450e+00   9.267708e+00   2.301520e+00
  2.968180e+00   6.523692e+00   2.259720e+00
  2.970900e+00   4.886123e+00   2.252928e+00
  2.973630e+00   8.088554e+00   2.254769e+00
  2.976360e+00   5.286000e+00   2.251718e+00
  2.979090e+00   8.344369e+00   2.286775e+00
  2.981810e+00   5.795631e+00   2.250102e+00
  2.984540e+00   6.475077e+00   2.256012e+00
  2.987270e+00   2.699277e+00   2.238320e+00
  2.989990e+00   7.935215e+00   2.278508e+00
  2.992720e+00   8.740031e+00   2.285046e+00
  2.995450e+00   8.215692e+00   2.274594e+00
  2.998170e+00   8.923138e+00   2.259872e+00
  3.000900e+00   1.280794e+01   2.289929e+00
  3.003630e+00   6.999354e+00   2.269018e+00
  3.006350e+00   7.464446e+00   2.258197e+00
  3.009080e+00   5.619985e+00   2.261400e+00
  3.011810e+00   6.967985e+00   2.259182e+00
  3.014530e+00   1.246888e+01   2.279992e+00
  3.017260e+00   8.534154e+00   2.247714e+00
  3.019990e+00   7.938431e+00   2.257022e+00
  3.022710e+00   1.007708e+01   2.286122e+00
  3.025440e+00   9.447185e+00   2.284811e+00
  3.028170e+00   8.672538e+00   2.272105e+00
  3.030890e+00   6.860938e+00   2.247234e+00
  3.033620e+00   5.614338e+00   2.237814e+00
  3.036350e+00   7.329277e+00   2.268500e+00
  3.039070e+00   3.302385e+00   2.233985e+00
  3.041800e+00   6.997431e+00   2.271457e+00
  3.044530e+00   5.730600e+00   2.265528e+00
  3.047250e+00   1.099569e+01   2.289200e+00
  3.049980e+00   5.855169e+00   2.258577e+00
  3.052710e+00   6.540831e+00   2.255951e+00
  3.055430e+00   6.354308e+00   2.267817e+00
  3.058160e+00   1.047440e+01   2.264082e+00
  3.060890e+00   9.104754e+00   2.257409e+00
  3.063610e+00   8.331385e+00   2.256883e+00
  3.066340e+00   6.654108e+00   2.243418e+00
  3.069070e+00   5.646354e+00   2.241131e+00
  3.071790e+00   1.079694e+01   2.275728e+00
  3.074520e+00   4.638923e-01   2.210746e+00
  3.077250e+00   1.176695e+01   2.285797e+00
  3.079980e+00   6.090769e+00   2.257320e+00
  3.082700e+00   6.624877e+00   2.235775e+00
  3.085430e+00   7.703492e+00   2.248280e+00
  3.088160e+00   7.419092e+00   2.245260e+00
  3.090880e+00   5.445092e+00   2.271220e+00
  3.093610e+00   9.458323e+00   2.258505e+00
  3.096340e+00   2.761769e+00   2.249774e+00
  3.099060e+00   5.057985e+00   2.256882e+00
  3.101790e+00   2.756815e+00   2.252314e+00
  3.104520e+00   5.930277e+00   2.244783e+00
  3.107240e+00   5.100215e+00   2.245963e+00
  3.109970e+00   6.248923e+00   2.251474e+00
  3.112700e+00   4.120415e+00   2.243740e+00
  3.115420e+00   8.772969e+00   2.264232e+00
  3.118150e+00   9.225908e+00   2.276648e+00
  3.120880e+00   2.129369e+00   2.236632e+00
  3.123600e+00   4.124292e+00   2.247486e+00
  3.126330e+00   1.100358e+01   2.254580e+00
  3.129060e+00   6.031062e+00   2.259331e+00
  3.131780e+00   6.982538e+00   2.263354e+00
  3.134510e+00   1.057823e+01   2.277646e+00
  3.137240e+00   6.201015e+00   2.258071e+00
  3.139960e+00   9.387954e+00   2.275777e+00
  3.142690e+00   6.715508e+00   2.246545e+00
  3.145420e+00   5.353646e+00   2.253540e+00
  3.148140e+00   1.113669e+01   2.272054e+00
  3.150870e+00   8.459631e+00   2.245862e+00
  3.153600e+00   7.203615e+00   2.261214e+00
  3.156320e+00   1.023926e+01   2.270363e+00
  3.159050e+00   6.838400e+00   2.250860e+00
  3.161780e+00   3.080969e+00   2.245117e+00
  3.164500e+00   7.757400e+00   2.268603e+00
  3.167230e+00   4.511277e+00   2.233975e+00
  3.169960e+00   9.119000e+00   2.249323e+00
  3.172690e+00   5.448246e+00   2.257072e+00
  3.175410e+00   4.138385e+00   2.235049e+00
  3.178140e+00   7.924292e+00   2.275429e+00
  3.180870e+00   4.742846e+00   2.237922e+00
  3.183590e+00   5.560877e+00   2.244617e+00
  3.186320e+00   3.727169e+00   2.241469e+00
  3.189050e+00   2.918585e+00   2.235858e+00
  3.191770e+00   7.239985e+00   2.255017e+00
  3.194500e+00   7.916246e+00   2.242966e+00
  3.197230e+00   4.755815e+00   2.237660e+00
  3.199950e+00   5.721800e+00   2.245586e+00
  3.202680e+00   7.880754e+00   2.239402e+00
  3.205410e+00   7.776215e+00   2.264000e+00
  3.208130e+00   8.589369e+00   2.274702e+00
  3.210860e+00   2.020215e+00   2.229465e+00
  3.213590e+00   6.434338e+00   2.231342e+00
  3.216310e+00   3.101769e+00   2.240023e+00
  3.219040e+00   8.970815e+00   2.259388e+00
  3.221770e+00   3.717415e+00   2.220911e+00
  3.224490e+00   7.435108e+00   2.261714e+00
  3.227220e+00   2.215692e+00   2.247029e+00
  3.229950e+00   4.779169e+00   2.242871e+00
  3.232670e+00   8.211123e+00   2.259774e+00
  3.235400e+00   4.379646e+00   2.247491e+00
  3.238130e+00   3.565262e+00   2.237774e+00
  3.240850e+00   5.185185e+00   2.244775e+00
  3.243580e+00   5.857892e+00   2.244049e+00
  3.246310e+00   2.654138e+00   2.238828e+00
  3.249030e+00   5.557985e+00   2.237928e+00
  3.251760e+00   6.730169e+00   2.246158e+00
  3.254490e+00   8.305785e+00   2.249402e+00
  3.257210e+00   5.060585e+00   2.258965e+00
  3.259940e+00   8.480600e+00   2.255112e+00
  3.262670e+00   6.135646e+00   2.249034e+00
  3.265400e+00   6.319569e+00   2.251508e+00
  3.268120e+00   4.687615e+00   2.249963e+00
  3.270850e+00   2.763538e+00   2.235915e+00
  3.273580e+00   7.539246e+00   2.255435e+00
  3.276300e+00   7.237092e+00   2.252323e+00
  3.279030e+00   3.680923e+00   2.233271e+00
  3.281760e+00   6.354923e+00   2.244483e+00
  3.284480e+00   4.783508e+00   2.239458e+00
  3.287210e+00   5.786846e+00   2.239734e+00
  3.289940e+00   5.997200e+00   2.242598e+00
  3.292660e+00   9.764046e+00   2.266222e+00
  3.295390e+00   1.084385e+01   2.284362e+00
  3.298120e+00   6.550831e+00   2.248643e+00
  3.300840e+00   5.457569e+00   2.260500e+00
  3.303570e+00   6.878938e+00   2.239186e+00
  3.306300e+00   1.081088e+01   2.253712e+00
  3.309020e+00   5.629462e+00   2.237952e+00
  3.311750e+00   1.027480e+01   2.255842e+00
  3.314480e+00   5.537831e+00   2.237989e+00
  3.317200e+00   4.216892e+00   2.236115e+00
  3.319930e+00   8.197815e+00   2.265531e+00
  3.322660e+00   3.961000e+00   2.249322e+00
  3.325380e+00   2.022785e+00   2.222869e+00
  3.328110e+00   6.215031e+00   2.251405e+00
  3.330840e+00   6.663554e+00   2.236577e+00
  3.333560e+00   7.613892e+00   2.261460e+00
  3.336290e+00   5.962338e+00   2.234765e+00
  3.339020e+00   4.594800e+00   2.223948e+00
  3.341740e+00   5.740600e+00   2.257749e+00
  3.344470e+00   4.852400e+00   2.249034e+00
  3.347200e+00   7.150800e+00   2.246403e+00
  3.349920e+00   4.207385e+00   2.228065e+00
  3.352650e+00   5.462862e+00   2.234015e+00
  3.355380e+00   7.841123e+00   2.255737e+00
  3.358100e+00   7.004754e+00   2.253726e+00
  3.360830e+00   6.421646e+00   2.245240e+00
  3.363560e+00   3.133015e+00   2.222435e+00
  3.366290e+00   7.533923e+00   2.268534e+00
  3.369010e+00   3.211215e+00   2.219457e+00
  3.371740e+00   9.669800e+00   2.265220e+00
  3.374470e+00   4.227246e+00   2.243828e+00
  3.377190e+00   7.518431e+00   2.252323e+00
  3.379920e+00   5.802308e+00   2.233878e+00
  3.382650e+00   4.535662e+00   2.234251e+00
  3.385370e+00   6.968092e+00   2.259563e+00
  3.388100e+00   6.755800e+00   2.254372e+00
  3.390830e+00   6.036738e+00   2.243208e+00
  3.393550e+00   5.301015e+00   2.244382e+00
  3.396280e+00   7.887123e+00   2.248697e+00
  3.399010e+00   4.135462e+00   2.222331e+00
  3.401730e+00   5.747431e+00   2.254469e+00
  3.404460e+00   3.769938e+00   2.242265e+00
  3.407190e+00   7.929477e+00   2.246148e+00
  3.409910e+00   6.878815e+00   2.252983e+00
  3.412640e+00   6.373092e+00   2.258023e+00
  3.415370e+00   9.674554e+00   2.302383e+00
  3.418090e+00   6.870615e+00   2.627260e+00
  3.420820e+00   2.272862e+00   2.762649e+00
  3.423550e+00   4.504246e+00   2.883437e+00
  3.426270e+00   5.911246e+00   3.079902e+00
  3.429000e+00   7.899462e+00   3.298749e+00
  3.431730e+00   6.289446e+00   3.435292e+00
  3.434450e+00   7.804123e+00   3.572742e+00
  3.437180e+00   7.156200e+00   2.899023e+00
  3.439910e+00   8.088092e+00   2.713203e+00
  3.442630e+00   9.664077e+00   2.633831e+00
  3.445360e+00   9.134831e+00   2.563997e+00
  3.448090e+00   3.216077e+00   2.481498e+00
  3.450810e+00   1.033763e+01   2.485222e+00
  3.453540e+00   7.295862e+00   2.432466e+00
  3.456270e+00   4.467785e+00   2.405282e+00
  3.459000e+00   5.661338e+00   2.389295e+00
  3.461720e+00   1.064609e+01   2.410148e+00
  3.464450e+00   7.431354e+00   2.372932e+00
  3.467180e+00   1.021062e+00   2.343826e+00
  3.469900e+00   6.894108e+00   2.362994e+00
  3.472630e+00   4.034446e+00   2.340442e+00
  3.475360e+00   6.573154e+00   2.368075e+00
  3.478080e+00   6.991662e+00   2.370074e+00
  3.480810e+00   9.295231e+00   2.371349e+00
  3.483540e+00   7.524215e+00   2.353100e+00
  3.486260e+00   2.981754e+00   2.325855e+00
  3.488990e+00   9.589862e+00   2.374123e+00
  3.491720e+00   4.948969e+00   2.326075e+00
  3.494440e+00   4.904123e+00   2.310728e+00
  3.497170e+00   2.353646e+00   2.317765e+00
  3.499900e+00   1.252134e+01   2.388711e+00
  3.502620e+00   5.827523e+00   2.321822e+00
  3.505350e+00   7.509569e+00   2.316637e+00
  3.508080e+00   7.640846e+00   2.304711e+00
  3.510800e+00   5.216415e+00   2.281240e+00
  3.513530e+00   4.150400e+00   2.250514e+00
  3.516260e+00   4.780769e+00   2.248220e+00
  3.518980e+00   2.472692e+00   2.231046e+00
  3.521710e+00   5.455508e+00   2.218968e+00
  3.524440e+00   9.280892e+00   2.242940e+00
  3.527160e+00   3.709908e+00   2.201825e+00
  3.529890e+00   7.876169e+00   2.228223e+00
  3.532620e+00   5.237031e+00   2.230223e+00
  3.535340e+00   4.540954e+00   2.225011e+00
  3.538070e+00   5.759785e+00   2.220755e+00
  3.540800e+00   3.882692e+00   2.221282e+00
  3.543520e+00   8.663831e+00   2.241248e+00
  3.546250e+00   5.962662e+00   2.242738e+00
  3.548980e+00   4.905262e+00   2.216469e+00
  3.551700e+00   1.035492e+00   2.190491e+00
  3.554430e+00   1.081265e+01   2.238017e+00
  3.557160e+00   8.586677e+00   2.235665e+00
  3.559890e+00   5.272338e+00   2.248345e+00
  3.562610e+00   4.733692e+00   2.218858e+00
  3.565340e+00   6.586600e+00   2.231945e+00
  3.568070e+00   3.884108e+00   2.219417e+00
  3.570790e+00   6.466292e+00   2.227383e+00
  3.573520e+00   5.954092e+00   2.217694e+00
  3.576250e+00   4.519431e+00   2.210318e+00
  3.578970e+00   3.919985e+00   2.227731e+00
  3.581700e+00   8.488246e+00   2.239486e+00
  3.584430e+00   5.003831e+00   2.225129e+00
  3.587150e+00   4.285892e+00   2.210303e+00
  3.589880e+00   8.938154e+00   2.234728e+00
  3.592610e+00   7.365692e+00   2.236897e+00
  3.595330e+00   5.543015e+00   2.240782e+00
  3.598060e+00   5.798431e+00   2.221655e+00
  3.600790e+00   7.468862e+00   2.241735e+00
  3.603510e+00   4.280308e+00   2.221740e+00
  3.606240e+00   3.942338e+00   2.206717e+00
  3.608970e+00   1.216731e+01   2.256212e+00
  3.611690e+00   9.305031e+00   2.235291e+00
  3.614420e+00   7.763092e+00   2.237794e+00
  3.617150e+00   7.286662e+00   2.232398e+00
  3.619870e+00   6.654892e+00   2.230491e+00
  3.622600e+00   9.381892e+00   2.236406e+00
  3.625330e+00   5.244169e+00   2.233825e+00
  3.628050e+00   6.608908e+00   2.239643e+00
  3.630780e+00   7.449385e+00   2.253200e+00
  3.633510e+00   8.912615e+00   2.229160e+00
  3.636230e+00   1.128969e+01   2.264857e+00
  3.638960e+00   5.309123e+00   2.223683e+00
  3.641690e+00   2.453615e+00   2.216125e+00
  3.644410e+00   7.646462e+00   2.226437e+00
  3.647140e+00   6.485631e+00   2.244355e+00
  3.649870e+00   4.963985e+00   2.223828e+00
  3.652600e+00   1.025274e+01   2.263089e+00
  3.655320e+00   8.693138e+00   2.245852e+00
  3.658050e+00   9.164554e+00   2.249772e+00
  3.660780e+00   5.467308e+00   2.219808e+00
  3.663500e+00   9.302877e+00   2.229626e+00
  3.666230e+00   6.281015e+00   2.226542e+00
  3.668960e+00   5.978892e+00   2.230360e+00
  3.671680e+00   5.635985e+00   2.242705e+00
  3.674410e+00   5.797308e+00   2.229706e+00
  3.677140e+00   7.118692e+00   2.229323e+00
  3.679860e+00   1.068911e+01   2.239834e+00
  3.682590e+00   5.367708e+00   2.234162e+00
  3.685320e+00   4.530662e+00   2.229569e+00
  3.688040e+00   8.092108e+00   2.233480e+00
  3.690770e+00   3.217015e+00   2.219352e+00
  3.693500e+00   5.635200e+00   2.214240e+00
  3.696220e+00   8.630338e+00   2.248465e+00
  3.698950e+00   9.038923e-01   2.204489e+00
  3.701680e+00   7.340769e+00   2.233723e+00
  3.704400e+00   4.299215e+00   2.219298e+00
  3.707130e+00   8.101200e+00   2.249518e+00
  3.709860e+00   7.865308e+00   2.239174e+00
  3.712580e+00   7.170123e+00   2.256926e+00
  3.715310e+00   7.276123e+00   2.237315e+00
  3.718040e+00   5.136077e+00   2.229478e+00
  3.720760e+00   7.240600e+00   2.238532e+00
  3.723490e+00   7.511369e+00   2.249115e+00
  3.726220e+00   8.420415e+00   2.244542e+00
  3.728940e+00   5.674692e+00   2.238874e+00
  3.731670e+00   5.880031e+00   2.235605e+00
  3.734400e+00   6.056908e+00   2.246152e+00
  3.737120e+00   6.516492e+00   2.241129e+00
  3.739850e+00   8.564985e+00   2.243288e+00
  3.742580e+00   6.583738e+00   2.236314e+00
  3.745300e+00   1.113094e+01   2.271918e+00
  3.748030e+00   8.170062e+00   2.234875e+00
  3.750760e+00   7.191600e+00   2.241769e+00
  3.753490e+00   7.801877e+00   2.243897e+00
  3.756210e+00   1.061292e+01   2.262872e+00
  3.758940e+00   7.844308e+00   2.239895e+00
  3.761670e+00   3.828154e+00   2.216180e+00
  3.764390e+00   7.362538e+00   2.237394e+00
  3.767120e+00   5.606662e+00   2.223009e+00
  3.769850e+00   4.460831e+00   2.219786e+00
  3.772570e+00   6.154062e+00   2.248914e+00
  3.775300e+00   6.387431e+00   2.230100e+00
  3.778030e+00   3.469246e+00   2.224089e+00
  3.780750e+00   6.809108e+00   2.236814e+00
  3.783480e+00   8.092246e+00   2.249897e+00
  3.786210e+00   7.564585e+00   2.248092e+00
  3.788930e+00   2.659662e+00   2.226080e+00
  3.791660e+00   3.778877e+00   2.237398e+00
  3.794390e+00   8.113446e+00   2.235335e+00
  3.797110e+00   5.962400e+00   2.238675e+00
  3.799840e+00   5.314123e+00   2.235177e+00
  3.802570e+00   2.221600e+00   2.227974e+00
  3.805290e+00   2.190308e+00   2.207700e+00
  3.808020e+00   3.523354e+00   2.227249e+00
  3.810750e+00   1.127809e+01   2.276026e+00
  3.813470e+00   6.816631e+00   2.231458e+00
  3.816200e+00   7.815677e+00   2.262475e+00
  3.818930e+00   8.443492e+00   2.234249e+00
  3.821650e+00   7.550615e+00   2.251517e+00
  3.824380e+00   9.252077e+00   2.245243e+00
  3.827110e+00   7.829231e+00   2.251643e+00
  3.829830e+00   5.213508e+00   2.238045e+00
  3.832560e+00   7.133785e+00   2.242163e+00
  3.835290e+00   7.516785e+00   2.246652e+00
  3.838010e+00   6.916923e+00   2.239475e+00
  3.840740e+00   7.594723e+00   2.229591e+00
  3.843470e+00   7.687954e+00   2.235065e+00
  3.846200e+00   8.038123e+00   2.243994e+00
  3.848920e+00   6.256308e+00   2.243877e+00
  3.851650e+00   1.214168e+01   2.265098e+00
  3.854380e+00   1.128917e+01   2.269842e+00
  3.857100e+00   5.798154e+00   2.233283e+00
  3.859830e+00   9.184600e+00   2.238268e+00
  3.862560e+00   8.653154e+00   2.240048e+00
  3.865280e+00   8.168338e+00   2.243537e+00
  3.868010e+00   1.061723e+01   2.254208e+00
  3.870740e+00   1.000903e+01   2.267565e+00
  3.873460e+00   1.317151e+01   2.279032e+00
  3.876190e+00   6.961631e+00   2.241988e+00
  3.878920e+00   7.210508e+00   2.244106e+00
  3.881640e+00   8.936354e+00   2.262317e+00
  3.884370e+00   3.632446e+00   2.241394e+00
  3.887100e+00   6.307046e+00   2.228102e+00
  3.889820e+00   5.065769e+00   2.220129e+00
  3.892550e+00   9.583600e+00   2.265238e+00
  3.895280e+00   5.847015e+00   2.236705e+00
  3.898000e+00   4.201877e+00   2.217760e+00
  3.900730e+00   1.084300e+01   2.248465e+00
  3.903460e+00   4.987908e+00   2.240343e+00
  3.906180e+00   3.887923e+00   2.212391e+00
  3.908910e+00   6.849215e+00   2.238092e+00
  3.911640e+00   5.677692e+00   2.231443e+00
  3.914360e+00   6.307323e+00   2.247606e+00
  3.917090e+00   2.732569e+00   2.208685e+00
  3.919820e+00   5.822877e+00   2.239803e+00
  3.922540e+00   7.043231e+00   2.237388e+00
  3.925270e+00   7.238631e+00   2.237038e+00
  3.928000e+00   1.102154e+01   2.268342e+00
  3.930720e+00   6.763662e+00   2.248829e+00
  3.933450e+00   1.022486e+01   2.257265e+00
  3.936180e+00   9.701292e+00   2.242512e+00
  3.938910e+00   5.988400e+00   2.221191e+00
  3.941630e+00   7.872723e+00   2.241882e+00
  3.944360e+00   3.480077e+00   2.230137e+00
  3.947090e+00   7.809815e+00   2.252918e+00
  3.949810e+00   5.352123e+00   2.244645e+00
  3.952540e+00   8.144062e+00   2.244297e+00
  3.955270e+00   6.414400e+00   2.245885e+00
  3.957990e+00   6.950185e+00   2.243626e+00
  3.960720e+00   9.701631e+00   2.255960e+00
  3.963450e+00   8.638585e+00   2.255658e+00
  3.966170e+00   1.011432e+01   2.259202e+00
  3.968900e+00   5.955231e+00   2.240097e+00
  3.971630e+00   5.637662e+00   2.237997e+00
  3.974350e+00   7.539585e+00   2.250955e+00
  3.977080e+00   5.129385e+00   2.236674e+00
  3.979810e+00   7.867646e+00   2.233023e+00
  3.982530e+00   5.259092e+00   2.239443e+00
  3.985260e+00   6.743477e+00   2.241025e+00
  3.987990e+00   5.758738e+00   2.251105e+00
  3.990710e+00   2.861600e+00   2.223612e+00
  3.993440e+00   1.022049e+01   2.257378e+00
  3.996170e+00   8.758769e+00   2.248322e+00
  3.998890e+00   6.992800e+00   2.251694e+00
  4.001620e+00   8.143262e+00   2.247537e+00
  4.004350e+00   1.062952e+01   2.244462e+00
  4.007070e+00   8.602462e+00   2.255171e+00
  4.009800e+00   6.952708e+00   2.238934e+00
  4.012530e+00   9.441138e+00   2.261971e+00
  4.015250e+00   6.019292e+00   2.237886e+00
  4.017980e+00   9.996046e+00   2.278034e+00
  4.020710e+00   7.322246e+00   2.258957e+00
  4.023430e+00   4.552323e+00   2.228760e+00
  4.026160e+00   7.373662e+00   2.239205e+00
  4.028890e+00   6.276108e+00   2.246605e+00
  4.031610e+00   7.597646e+00   2.241578e+00
  4.034340e+00   9.761631e+00   2.265011e+00
  4.037070e+00   1.149351e+01   2.283342e+00
  4.039800e+00   6.366185e+00   2.245937e+00
  4.042520e+00   8.656338e+00   2.241132e+00
  4.045250e+00   8.878769e+00   2.254172e+00
  4.047980e+00   5.925585e+00   2.248445e+00
  4.050700e+00   8.896523e+00   2.249820e+00
  4.053430e+00   6.516108e+00   2.240912e+00
  4.056160e+00   6.396108e+00   2.226940e+00
  4.058880e+00   4.957431e+00   2.229732e+00
  4.061610e+00   5.363954e+00   2.236545e+00
  4.064340e+00   3.888554e+00   2.231578e+00
  4.067060e+00   4.969954e+00   2.229629e+00
  4.069790e+00   5.367846e+00   2.251297e+00
  4.072520e+00   5.446554e+00   2.239557e+00
  4.075240e+00   6.841646e+00   2.241217e+00
  4.077970e+00   1.121528e+01   2.262645e+00
  4.080700e+00   9.944385e+00   2.263414e+00
  4.083420e+00   5.365231e+00   2.240834e+00
  4.086150e+00   5.336077e+00   2.237038e+00
  4.088880e+00   6.603062e+00   2.249038e+00
  4.091600e+00   8.170154e+00   2.243632e+00
  4.094330e+00   7.403138e+00   2.263518e+00
  4.097060e+00   4.577646e+00   2.234063e+00
  4.099780e+00   6.468723e+00   2.232146e+00
  4.102510e+00   4.868338e+00   2.235835e+00
  4.105240e+00   3.528185e+00   2.227868e+00
  4.107960e+00   5.174908e+00   2.228455e+00
  4.110690e+00   8.504446e+00   2.272232e+00
  4.113420e+00   1.209478e+01   2.276311e+00
  4.116140e+00   4.815138e+00   2.240992e+00
  4.118870e+00   9.212846e+00   2.250448e+00
  4.121600e+00   4.013015e+00   2.216675e+00
  4.124320e+00   6.300292e+00   2.240128e+00
  4.127050e+00   5.619754e+00   2.230531e+00
  4.129780e+00   9.040277e+00   2.234898e+00
  4.132510e+00   6.044585e+00   2.227397e+00
  4.135230e+00   9.207615e+00   2.255751e+00
  4.137960e+00   6.044969e+00   2.252082e+00
  4.140690e+00   9.807446e+00   2.257328e+00
  4.143410e+00   8.360938e+00   2.247980e+00
  4.146140e+00   3.742062e+00   2.235437e+00
  4.148870e+00   9.289769e+00   2.247958e+00
  4.151590e+00   9.028200e+00   2.250834e+00
  4.154320e+00   8.222138e+00   2.247238e+00
  4.157050e+00   6.917092e+00   2.247035e+00
  4.159770e+00   8.481062e+00   2.247777e+00
  4.162500e+00   7.656538e+00   2.249009e+00
  4.165230e+00   4.597000e+00   2.234663e+00
  4.167950e+00   7.514523e+00   2.270395e+00
  4.170680e+00   5.639000e+00   2.253249e+00
  4.173410e+00   8.257492e+00   2.275065e+00
  4.176130e+00   6.850492e+00   2.229934e+00
  4.178860e+00   8.589985e+00   2.258252e+00
  4.181590e+00   9.505400e+00   2.248777e+00
  4.184310e+00   6.540692e+00   2.256582e+00
  4.187040e+00   7.821138e+00   2.241563e+00
  4.189770e+00   1.108162e+01   2.249891e+00
  4.192490e+00   8.489877e+00   2.251058e+00
  4.195220e+00   8.686800e+00   2.256514e+00
  4.197950e+00   8.875262e+00   2.266466e+00
  4.200670e+00   6.813985e+00   2.248182e+00
  4.203400e+00   5.896108e+00   2.246148e+00
  4.206130e+00   9.570369e+00   2.260348e+00
  4.208850e+00   4.502138e+00   2.214114e+00
  4.211580e+00   1.049634e+01   2.260669e+00
  4.214310e+00   9.039708e+00   2.239278e+00
  4.217030e+00   7.725015e+00   2.241900e+00
  4.219760e+00   7.679262e+00   2.253403e+00
  4.222490e+00   5.818077e+00   2.242692e+00
  4.225210e+00   4.729031e+00   2.244652e+00
  4.227940e+00   7.821985e+00   2.258163e+00
  4.230670e+00   6.148169e+00   2.238651e+00
  4.233400e+00   5.993154e+00   2.240845e+00
  4.236120e+00   5.384185e+00   2.250066e+00
  4.238850e+00   2.693385e+00   2.221223e+00
  4.241580e+00   4.594077e+00   2.242185e+00
  4.244300e+00   2.958923e+00   2.234414e+00
  4.247030e+00   5.109431e+00   2.240983e+00
  4.249760e+00   6.910431e+00   2.248414e+00
  4.252480e+00   9.857292e+00   2.246958e+00
  4.255210e+00   1.001725e+01   2.252394e+00
  4.257940e+00   9.206738e+00   2.251677e+00
  4.260660e+00   7.382046e+00   2.249595e+00
  4.263390e+00   6.477862e+00   2.248802e+00
  4.266120e+00   6.356554e+00   2.236732e+00
  4.268840e+00   1.011069e+01   2.251683e+00
  4.271570e+00   1.053338e+01   2.262943e+00
  4.274300e+00   9.383062e+00   2.284223e+00
  4.277020e+00   4.933846e+00   2.246315e+00
  4.279750e+00   1.998523e+00   2.228075e+00
  4.282480e+00   5.162600e+00   2.217680e+00
  4.285200e+00   9.190908e+00   2.238063e+00
  4.287930e+00   9.891138e+00   2.270568e+00
  4.290660e+00   4.214969e+00   2.221300e+00
  4.293380e+00   2.687200e+00   2.235446e+00
  4.296110e+00   5.074062e+00   2.248723e+00
  4.298840e+00   3.740877e+00   2.232360e+00
  4.301560e+00   7.677785e+00   2.254586e+00
  4.304290e+00   3.620631e+00   2.239946e+00
  4.307020e+00   4.962215e+00   2.231075e+00
  4.309740e+00   6.640600e+00   2.252388e+00
  4.312470e+00   6.218231e+00   2.230871e+00
  4.315200e+00   6.213954e+00   2.245646e+00
  4.317920e+00   1.135149e+01   2.268551e+00
  4.320650e+00   7.278092e+00   2.247683e+00
  4.323380e+00   2.260338e+00   2.231482e+00
  4.326110e+00   5.603969e+00   2.240962e+00
  4.328830e+00   6.546431e+00   2.246012e+00
  4.331560e+00   9.007185e+00   2.270617e+00
  4.334290e+00   6.315169e+00   2.252858e+00
  4.337010e+00   7.994585e+00   2.231815e+00
  4.339740e+00   5.518600e+00   2.244248e+00
  4.342470e+00   7.550246e+00   2.237732e+00
  4.345190e+00   6.698477e+00   2.230646e+00
  4.347920e+00   4.133815e+00   2.235122e+00
  4.350650e+00   8.602169e+00   2.251906e+00
  4.353370e+00   5.911692e+00   2.250558e+00
  4.356100e+00   6.202631e+00   2.238958e+00
  4.358830e+00   6.848862e+00   2.260688e+00
  4.361550e+00   6.621631e+00   2.252577e+00
  4.364280e+00   9.284231e+00   2.267745e+00
  4.367010e+00   8.023985e+00   2.252617e+00
  4.369730e+00   3.924569e+00   2.238322e+00
  4.372460e+00   9.426215e+00   2.248488e+00
  4.375190e+00   9.501231e-01   2.209502e+00
  4.377910e+00   4.807292e+00   2.234725e+00
  4.380640e+00   9.198462e+00   2.249523e+00
  4.383370e+00   8.552615e+00   2.245966e+00
  4.386090e+00   8.723538e+00   2.241674e+00
  4.388820e+00   4.934031e+00   2.238514e+00
  4.391550e+00   1.314746e+01   2.274292e+00
  4.394270e+00   8.827277e+00   2.254800e+00
  4.397000e+00   8.380723e+00   2.250549e+00
  4.399730e+00   3.618415e+00   2.232822e+00
  4.402450e+00   5.649631e+00   2.260829e+00
  4.405180e+00   9.493308e+00   2.254820e+00
  4.407910e+00   3.946692e+00   2.237674e+00
  4.410630e+00   5.211923e+00   2.249658e+00
  4.413360e+00   7.228692e+00   2.255029e+00
  4.416090e+00   8.066077e+00   2.263772e+00
  4.418810e+00   5.223062e+00   2.257369e+00
  4.421540e+00   2.856354e+00   2.240422e+00
  4.424270e+00   8.998323e+00   2.252211e+00
  4.427000e+00   7.328338e+00   2.232098e+00
  4.429720e+00   1.085671e+01   2.269017e+00
  4.432450e+00   8.132385e+00   2.264545e+00
  4.435180e+00   8.280954e+00   2.251674e+00
  4.437900e+00   7.483323e+00   2.259248e+00
  4.440630e+00   1.023057e+01   2.272200e+00
  4.443360e+00   7.692723e+00   2.255617e+00
  4.446080e+00   1.704292e+00   2.215737e+00
  4.448810e+00   1.030985e+01   2.270498e+00
  4.451540e+00   8.281031e+00   2.231938e+00
  4.454260e+00   9.115523e+00   2.259989e+00
  4.456990e+00   5.655215e+00   2.243620e+00
  4.459720e+00   4.048631e+00   2.238662e+00
  4.462440e+00   5.477646e+00   2.222197e+00
  4.465170e+00   5.834446e+00   2.233615e+00
  4.467900e+00   6.877185e+00   2.236297e+00
  4.470620e+00   7.095246e+00   2.243926e+00
  4.473350e+00   7.057031e+00   2.244058e+00
  4.476080e+00   6.036815e+00   2.234598e+00
  4.478800e+00   9.633046e+00   2.266237e+00
  4.481530e+00   8.700846e+00   2.252580e+00
  4.484260e+00   5.433862e+00   2.237818e+00
  4.486980e+00   6.076046e+00   2.242854e+00
  4.489710e+00   5.157538e+00   2.236457e+00
  4.492440e+00   9.704123e+00   2.248662e+00
  4.495160e+00   7.191985e+00   2.258729e+00
  4.497890e+00   1.807938e+00   2.215575e+00
  4.500620e+00   8.229108e+00   2.266200e+00
  4.503340e+00   7.755000e+00   2.257305e+00
  4.506070e+00   5.824015e+00   2.248840e+00
  4.508800e+00   1.086600e+01   2.271263e+00
  4.511520e+00   6.512769e+00   2.241828e+00
  4.514250e+00   2.953062e+00   2.217120e+00
  4.516980e+00   9.896123e+00   2.260989e+00
  4.519710e+00   4.071908e+00   2.229191e+00
  4.522430e+00   7.331215e+00   2.252702e+00
  4.525160e+00   9.952554e+00   2.281011e+00
  4.527890e+00   5.314154e+00   2.258117e+00
  4.530610e+00   2.972477e+00   2.223925e+00
  4.533340e+00   1.085426e+01   2.261783e+00
  4.536070e+00   4.098431e+00   2.249565e+00
  4.538790e+00   7.255646e+00   2.253458e+00
  4.541520e+00   6.413769e+00   2.253603e+00
  4.544250e+00   6.098662e+00   2.252603e+00
  4.546970e+00   6.937677e+00   2.251460e+00
  4.549700e+00   8.023215e+00   2.244195e+00
  4.552430e+00   7.259892e+00   2.245005e+00
  4.555150e+00   4.470723e+00   2.254178e+00
  4.557880e+00   5.446677e+00   2.244049e+00
  4.560610e+00   3.904631e+00   2.240128e+00
  4.563330e+00   5.913646e+00   2.255466e+00
  4.566060e+00   8.212538e+00   2.256897e+00
  4.568790e+00   5.487846e+00   2.230062e+00
  4.571510e+00   6.447385e+00   2.235902e+00
  4.574240e+00   6.675892e+00   2.245285e+00
  4.576970e+00   6.394231e+00   2.248734e+00
  4.579690e+00   4.807123e+00   2.245943e+00
  4.582420e+00   2.073031e+00   2.227449e+00
  4.585150e+00   3.514262e+00   2.220946e+00
  4.587870e+00   6.781108e+00   2.251965e+00
  4.590600e+00   1.018520e+01   2.254631e+00
  4.593330e+00   7.538277e+00   2.262603e+00
  4.596050e+00   5.799923e+00   2.231700e+00
  4.598780e+00   7.762554e+00   2.256563e+00
  4.601510e+00   4.875554e+00   2.238398e+00
  4.604230e+00   6.138800e+00   2.233162e+00
  4.606960e+00   8.502262e+00   2.245134e+00
parent: /Users/petri/Documents/data/P12-SAXS-270516/processed/GADL1_3_GADL1_0245.dat
parent-concentration: 1.600 / 0.9769
parent: /Users/petri/Documents/data/P12-SAXS-270516/processed/GADL1_2_GADL1_0243.dat
parent-concentration: 3.300 / 1.0034
parent: /Users/petri/Documents/data/P12-SAXS-270516/processed/GADL1_1_GADL1_0241.dat
parent-concentration: 6.500
creator: almerge
creator-version: 1.1 (r6670)
