# Supplementary material for: Structure of the mouse acidic amino acid decarboxylase GADL1
Source: Acta Crystallogr F Struct Biol Commun. 2018 Jan 1;74(Pt 1):65–73. doi: 10.1107/S2053230X17017848 (PMC5947694; doi:10.1107/S2053230X17017848)
Supplement: Supplementary file 3 [file f-74-00065-sup3.zip]

Archive with 4 entries (3 files):
- gadl1-raw-data/
- gadl1-raw-data/GADL1_1_GADL1_0241.dat
- gadl1-raw-data/GADL1_2_GADL1_0243.dat
- gadl1-raw-data/GADL1_3_GADL1_0245.dat
