# Supplementary material for: Structure of the mouse acidic amino acid decarboxylase GADL1
Source: Acta Crystallogr F Struct Biol Commun. 2018 Jan 1;74(Pt 1):65–73. doi: 10.1107/S2053230X17017848 (PMC5947694; doi:10.1107/S2053230X17017848)
Supplement: Supplementary file 3 [file f-74-00065-sup3.zip › gadl1-raw-data/GADL1_2_GADL1_0243.dat]

Sample description: GADL1
Sample: GADL1  c= 3.3000 mg/ml  Code: GADL1_2_GADL1
Parent(s): processed/subtracted/GADL1_2_GADL1_0243_sub.dat
  1.782260e-02   6.137636e+03   1.163749e+03
  2.054940e-02   3.742121e+03   1.108545e+03
  2.327610e-02   4.397515e+03   9.601567e+02
  2.600290e-02   7.584091e+03   8.586206e+02
  2.872970e-02   4.112424e+03   7.472227e+02
  3.145640e-02   4.887976e+03   5.818376e+02
  3.418320e-02   4.116212e+03   5.618042e+02
  3.690990e-02   3.665788e+03   4.957709e+02
  3.963670e-02   4.574061e+03   4.217906e+02
  4.236350e-02   4.169767e+03   3.740412e+02
  4.509020e-02   4.029752e+03   3.142488e+02
  4.781700e-02   3.655867e+03   2.804490e+02
  5.054380e-02   4.521552e+03   2.419990e+02
  5.327050e-02   4.070085e+03   2.193041e+02
  5.599730e-02   4.018115e+03   2.060329e+02
  5.872400e-02   4.186927e+03   1.970038e+02
  6.145080e-02   3.988030e+03   1.713409e+02
  6.417760e-02   3.588894e+03   1.665316e+02
  6.690430e-02   3.896545e+03   1.616927e+02
  6.963110e-02   3.820070e+03   1.511168e+02
  7.235780e-02   3.855727e+03   1.400071e+02
  7.508460e-02   3.777085e+03   1.331410e+02
  7.781140e-02   3.907664e+03   1.384591e+02
  8.053810e-02   3.858570e+03   1.334956e+02
  8.326490e-02   3.772491e+03   1.216698e+02
  8.599160e-02   3.719906e+03   1.208899e+02
  8.871840e-02   3.702239e+03   1.132308e+02
  9.144520e-02   3.645230e+03   1.138450e+02
  9.417190e-02   3.640233e+03   1.111538e+02
  9.689870e-02   3.678579e+03   1.056181e+02
  9.962550e-02   3.618230e+03   1.088008e+02
  1.023520e-01   3.692821e+03   1.042015e+02
  1.050790e-01   3.533318e+03   1.014288e+02
  1.078060e-01   3.633770e+03   9.677009e+01
  1.105320e-01   3.599985e+03   9.686042e+01
  1.132590e-01   3.615882e+03   9.912427e+01
  1.159860e-01   3.484700e+03   9.054594e+01
  1.187130e-01   3.479497e+03   9.138621e+01
  1.214400e-01   3.557294e+03   8.784788e+01
  1.241660e-01   3.551994e+03   8.964806e+01
  1.268930e-01   3.571200e+03   8.992306e+01
  1.296200e-01   3.503976e+03   8.582215e+01
  1.323470e-01   3.470142e+03   8.532276e+01
  1.350730e-01   3.480470e+03   8.258533e+01
  1.378000e-01   3.497830e+03   8.358500e+01
  1.405270e-01   3.381939e+03   7.786136e+01
  1.432540e-01   3.318691e+03   7.891133e+01
  1.459800e-01   3.369124e+03   8.048367e+01
  1.487070e-01   3.220670e+03   7.527724e+01
  1.514340e-01   3.350076e+03   7.854106e+01
  1.541610e-01   3.374458e+03   7.317452e+01
  1.568870e-01   3.243461e+03   7.500955e+01
  1.596140e-01   3.378255e+03   7.434885e+01
  1.623410e-01   3.193530e+03   7.222118e+01
  1.650680e-01   3.173139e+03   7.157061e+01
  1.677940e-01   3.287782e+03   7.043130e+01
  1.705210e-01   3.206324e+03   6.988273e+01
  1.732480e-01   3.191845e+03   6.922406e+01
  1.759750e-01   3.281921e+03   6.933055e+01
  1.787020e-01   3.113200e+03   6.869330e+01
  1.814280e-01   3.110806e+03   6.521073e+01
  1.841550e-01   3.086445e+03   6.713185e+01
  1.868820e-01   3.068639e+03   6.507736e+01
  1.896090e-01   3.013982e+03   6.263455e+01
  1.923350e-01   3.030242e+03   6.527403e+01
  1.950620e-01   3.039433e+03   6.340155e+01
  1.977890e-01   3.055133e+03   6.449130e+01
  2.005160e-01   3.030134e+03   6.088185e+01
  2.032420e-01   2.986101e+03   6.466833e+01
  2.059690e-01   2.905728e+03   6.495512e+01
  2.086960e-01   2.942558e+03   6.511712e+01
  2.114230e-01   2.956930e+03   6.521727e+01
  2.141490e-01   2.797733e+03   6.286612e+01
  2.168760e-01   2.844446e+03   6.530427e+01
  2.196030e-01   2.776668e+03   6.323730e+01
  2.223300e-01   2.966746e+03   6.413764e+01
  2.250560e-01   2.778426e+03   6.394264e+01
  2.277830e-01   2.797024e+03   6.182542e+01
  2.305100e-01   2.893528e+03   6.530724e+01
  2.332370e-01   2.800302e+03   6.249115e+01
  2.359640e-01   2.780729e+03   6.182012e+01
  2.386900e-01   2.688434e+03   6.140282e+01
  2.414170e-01   2.672667e+03   6.072585e+01
  2.441440e-01   2.718085e+03   6.317882e+01
  2.468710e-01   2.754775e+03   5.935830e+01
  2.495970e-01   2.693598e+03   5.808055e+01
  2.523240e-01   2.624411e+03   5.542973e+01
  2.550510e-01   2.755855e+03   5.618861e+01
  2.577780e-01   2.748669e+03   5.604233e+01
  2.605040e-01   2.645665e+03   5.357364e+01
  2.632310e-01   2.616813e+03   5.442094e+01
  2.659580e-01   2.602412e+03   5.316567e+01
  2.686850e-01   2.643801e+03   5.231182e+01
  2.714110e-01   2.562578e+03   5.206715e+01
  2.741380e-01   2.678778e+03   5.170524e+01
  2.768650e-01   2.503382e+03   5.150170e+01
  2.795920e-01   2.432123e+03   4.863782e+01
  2.823180e-01   2.563900e+03   5.041785e+01
  2.850450e-01   2.468464e+03   5.033939e+01
  2.877720e-01   2.502899e+03   4.889130e+01
  2.904990e-01   2.478388e+03   4.935652e+01
  2.932250e-01   2.483227e+03   4.782227e+01
  2.959520e-01   2.470975e+03   4.818094e+01
  2.986790e-01   2.329061e+03   4.749245e+01
  3.014060e-01   2.351071e+03   4.669609e+01
  3.041330e-01   2.375857e+03   4.645582e+01
  3.068590e-01   2.408150e+03   4.622527e+01
  3.095860e-01   2.394662e+03   4.627836e+01
  3.123130e-01   2.362847e+03   4.585309e+01
  3.150400e-01   2.264884e+03   4.386109e+01
  3.177660e-01   2.301397e+03   4.476312e+01
  3.204930e-01   2.228963e+03   4.456061e+01
  3.232200e-01   2.281716e+03   4.398427e+01
  3.259470e-01   2.134318e+03   4.259394e+01
  3.286730e-01   2.214261e+03   4.288679e+01
  3.314000e-01   2.141161e+03   4.246530e+01
  3.341270e-01   2.128483e+03   4.283445e+01
  3.368540e-01   2.170007e+03   4.190594e+01
  3.395800e-01   2.098165e+03   4.072215e+01
  3.423070e-01   2.071167e+03   4.252652e+01
  3.450340e-01   2.101901e+03   4.168397e+01
  3.477610e-01   2.033195e+03   4.271485e+01
  3.504870e-01   2.010094e+03   4.096639e+01
  3.532140e-01   1.935143e+03   4.043215e+01
  3.559410e-01   1.983645e+03   4.201700e+01
  3.586680e-01   2.034262e+03   4.118439e+01
  3.613950e-01   1.976788e+03   4.155667e+01
  3.641210e-01   2.011459e+03   4.060903e+01
  3.668480e-01   1.951935e+03   4.073218e+01
  3.695750e-01   1.907853e+03   4.161936e+01
  3.723020e-01   1.939803e+03   3.988582e+01
  3.750280e-01   1.854929e+03   3.998936e+01
  3.777550e-01   1.857380e+03   3.959173e+01
  3.804820e-01   1.771772e+03   3.905106e+01
  3.832090e-01   1.790591e+03   3.966958e+01
  3.859350e-01   1.846651e+03   3.888118e+01
  3.886620e-01   1.866955e+03   4.028409e+01
  3.913890e-01   1.829878e+03   3.927476e+01
  3.941160e-01   1.797893e+03   3.902645e+01
  3.968420e-01   1.794676e+03   3.874876e+01
  3.995690e-01   1.697428e+03   3.741552e+01
  4.022960e-01   1.755981e+03   3.858685e+01
  4.050230e-01   1.750619e+03   3.841509e+01
  4.077490e-01   1.768495e+03   3.809073e+01
  4.104760e-01   1.712261e+03   3.759624e+01
  4.132030e-01   1.699386e+03   3.753988e+01
  4.159300e-01   1.630582e+03   3.751964e+01
  4.186560e-01   1.592762e+03   3.592636e+01
  4.213830e-01   1.608477e+03   3.695167e+01
  4.241100e-01   1.605111e+03   3.576830e+01
  4.268370e-01   1.633422e+03   3.703982e+01
  4.295640e-01   1.585849e+03   3.630912e+01
  4.322900e-01   1.629730e+03   3.595915e+01
  4.350170e-01   1.593519e+03   3.677697e+01
  4.377440e-01   1.524129e+03   3.526255e+01
  4.404710e-01   1.514752e+03   3.527797e+01
  4.431970e-01   1.479371e+03   3.416215e+01
  4.459240e-01   1.474519e+03   3.454600e+01
  4.486510e-01   1.459969e+03   3.509948e+01
  4.513780e-01   1.511350e+03   3.457148e+01
  4.541040e-01   1.488434e+03   3.491458e+01
  4.568310e-01   1.432723e+03   3.337406e+01
  4.595580e-01   1.441003e+03   3.446779e+01
  4.622850e-01   1.442272e+03   3.453609e+01
  4.650110e-01   1.416823e+03   3.317594e+01
  4.677380e-01   1.431914e+03   3.373236e+01
  4.704650e-01   1.355079e+03   3.282036e+01
  4.731920e-01   1.354837e+03   3.308997e+01
  4.759180e-01   1.273309e+03   3.171585e+01
  4.786450e-01   1.368455e+03   3.277085e+01
  4.813720e-01   1.279362e+03   3.218885e+01
  4.840990e-01   1.292440e+03   3.197091e+01
  4.868260e-01   1.260615e+03   3.200518e+01
  4.895520e-01   1.239810e+03   3.106527e+01
  4.922790e-01   1.263499e+03   3.136064e+01
  4.950060e-01   1.295655e+03   3.200655e+01
  4.977330e-01   1.216538e+03   3.092876e+01
  5.004590e-01   1.247151e+03   3.086282e+01
  5.031860e-01   1.211980e+03   3.060094e+01
  5.059130e-01   1.214794e+03   3.119400e+01
  5.086400e-01   1.181931e+03   3.019399e+01
  5.113660e-01   1.186311e+03   3.013665e+01
  5.140930e-01   1.197622e+03   3.045464e+01
  5.168200e-01   1.135169e+03   2.978580e+01
  5.195470e-01   1.150207e+03   3.001598e+01
  5.222730e-01   1.217310e+03   3.066770e+01
  5.250000e-01   1.152939e+03   2.942764e+01
  5.277270e-01   1.123563e+03   2.971311e+01
  5.304540e-01   1.146087e+03   2.920814e+01
  5.331800e-01   1.077755e+03   2.904388e+01
  5.359070e-01   1.119461e+03   2.901916e+01
  5.386340e-01   1.106480e+03   2.890319e+01
  5.413610e-01   1.014475e+03   2.808166e+01
  5.440880e-01   1.063535e+03   2.834463e+01
  5.468140e-01   1.107634e+03   2.908193e+01
  5.495410e-01   1.067292e+03   2.801956e+01
  5.522680e-01   1.051307e+03   2.845620e+01
  5.549950e-01   9.552545e+02   2.739336e+01
  5.577210e-01   9.642227e+02   2.660860e+01
  5.604480e-01   9.631182e+02   2.710788e+01
  5.631750e-01   9.889985e+02   2.711798e+01
  5.659020e-01   9.574688e+02   2.730804e+01
  5.686280e-01   9.930539e+02   2.725099e+01
  5.713550e-01   9.144621e+02   2.618321e+01
  5.740820e-01   9.689239e+02   2.693629e+01
  5.768090e-01   9.292045e+02   2.656370e+01
  5.795350e-01   9.029424e+02   2.583177e+01
  5.822620e-01   9.043000e+02   2.612296e+01
  5.849890e-01   8.917718e+02   2.590197e+01
  5.877160e-01   8.797700e+02   2.572066e+01
  5.904420e-01   9.214748e+02   2.639998e+01
  5.931690e-01   8.593958e+02   2.507118e+01
  5.958960e-01   8.575130e+02   2.528867e+01
  5.986230e-01   8.742697e+02   2.562697e+01
  6.013490e-01   8.893609e+02   2.557369e+01
  6.040760e-01   8.606333e+02   2.518497e+01
  6.068030e-01   8.317742e+02   2.481692e+01
  6.095300e-01   8.299715e+02   2.462318e+01
  6.122570e-01   8.175179e+02   2.487329e+01
  6.149830e-01   7.761858e+02   2.399131e+01
  6.177100e-01   8.394533e+02   2.493280e+01
  6.204370e-01   7.705082e+02   2.394635e+01
  6.231640e-01   7.761715e+02   2.412612e+01
  6.258900e-01   7.714179e+02   2.374977e+01
  6.286170e-01   7.484109e+02   2.323690e+01
  6.313440e-01   7.447206e+02   2.385094e+01
  6.340710e-01   7.488476e+02   2.364175e+01
  6.367970e-01   7.759364e+02   2.390253e+01
  6.395240e-01   7.876812e+02   2.377041e+01
  6.422510e-01   7.565345e+02   2.323428e+01
  6.449780e-01   7.284297e+02   2.337963e+01
  6.477040e-01   7.162645e+02   2.303495e+01
  6.504310e-01   6.892491e+02   2.241114e+01
  6.531580e-01   6.703415e+02   2.264334e+01
  6.558850e-01   6.885258e+02   2.231324e+01
  6.586110e-01   6.519206e+02   2.238640e+01
  6.613380e-01   6.318536e+02   2.143923e+01
  6.640650e-01   6.753039e+02   2.203365e+01
  6.667920e-01   6.689724e+02   2.223986e+01
  6.695190e-01   6.166652e+02   2.142895e+01
  6.722450e-01   6.323791e+02   2.191582e+01
  6.749720e-01   6.070139e+02   2.096055e+01
  6.776990e-01   6.354318e+02   2.165995e+01
  6.804260e-01   6.191627e+02   2.164851e+01
  6.831520e-01   6.081452e+02   2.124790e+01
  6.858790e-01   5.937212e+02   2.105186e+01
  6.886060e-01   6.129164e+02   2.121710e+01
  6.913330e-01   6.143739e+02   2.120711e+01
  6.940590e-01   5.813191e+02   2.083221e+01
  6.967860e-01   5.756633e+02   2.052278e+01
  6.995130e-01   5.944391e+02   2.070051e+01
  7.022400e-01   6.027939e+02   2.112846e+01
  7.049660e-01   5.554155e+02   2.041357e+01
  7.076930e-01   5.492755e+02   2.004644e+01
  7.104200e-01   5.644688e+02   2.042834e+01
  7.131470e-01   5.326312e+02   2.002324e+01
  7.158730e-01   5.308836e+02   1.998404e+01
  7.186000e-01   5.333500e+02   1.981031e+01
  7.213270e-01   5.056352e+02   1.961885e+01
  7.240540e-01   4.566109e+02   1.991122e+01
  7.267800e-01   5.203755e+02   2.079069e+01
  7.295070e-01   5.103597e+02   2.115258e+01
  7.322340e-01   4.412773e+02   2.049353e+01
  7.349610e-01   4.898979e+02   2.117092e+01
  7.376880e-01   4.724000e+02   2.141390e+01
  7.404140e-01   4.617827e+02   2.147417e+01
  7.431410e-01   4.923879e+02   2.074628e+01
  7.458680e-01   4.520370e+02   1.999626e+01
  7.485950e-01   4.696115e+02   2.007677e+01
  7.513210e-01   4.801218e+02   2.021768e+01
  7.540480e-01   4.713330e+02   1.945547e+01
  7.567750e-01   4.600673e+02   1.948044e+01
  7.595020e-01   4.458827e+02   1.901147e+01
  7.622280e-01   4.283685e+02   1.874499e+01
  7.649550e-01   4.560597e+02   1.906598e+01
  7.676820e-01   4.079682e+02   1.821465e+01
  7.704090e-01   4.067745e+02   1.845055e+01
  7.731350e-01   3.955685e+02   1.820150e+01
  7.758620e-01   4.027588e+02   1.837907e+01
  7.785890e-01   3.989567e+02   1.814096e+01
  7.813160e-01   4.109279e+02   1.913819e+01
  7.840420e-01   3.927515e+02   1.927470e+01
  7.867690e-01   3.843233e+02   1.895718e+01
  7.894960e-01   3.609412e+02   1.883580e+01
  7.922230e-01   3.786067e+02   1.903611e+01
  7.949500e-01   3.752048e+02   1.891436e+01
  7.976760e-01   3.426921e+02   1.913567e+01
  8.004030e-01   3.124345e+02   1.790414e+01
  8.031300e-01   3.428248e+02   1.874015e+01
  8.058570e-01   3.586418e+02   1.884082e+01
  8.085830e-01   3.299179e+02   1.848034e+01
  8.113100e-01   3.059679e+02   1.793811e+01
  8.140370e-01   3.144558e+02   1.812955e+01
  8.167640e-01   3.451485e+02   1.892538e+01
  8.194900e-01   3.476539e+02   1.880965e+01
  8.222170e-01   3.151173e+02   1.835798e+01
  8.249440e-01   3.059948e+02   1.823535e+01
  8.276710e-01   2.599142e+02   1.732239e+01
  8.303970e-01   2.943584e+02   1.819873e+01
  8.331240e-01   2.923321e+02   1.819950e+01
  8.358510e-01   2.906284e+02   1.784675e+01
  8.385780e-01   3.108273e+02   1.858364e+01
  8.413040e-01   3.252218e+02   1.858966e+01
  8.440310e-01   2.680150e+02   1.798995e+01
  8.467580e-01   2.876327e+02   1.763087e+01
  8.494850e-01   2.699717e+02   1.788820e+01
  8.522120e-01   2.875232e+02   1.815185e+01
  8.549380e-01   2.772600e+02   1.809145e+01
  8.576650e-01   2.908636e+02   1.817041e+01
  8.603920e-01   2.694622e+02   1.768620e+01
  8.631190e-01   2.373104e+02   1.738007e+01
  8.658450e-01   2.516849e+02   1.765995e+01
  8.685720e-01   2.593845e+02   1.775458e+01
  8.712990e-01   2.494915e+02   1.756032e+01
  8.740260e-01   2.638653e+02   1.799436e+01
  8.767520e-01   2.443833e+02   1.768385e+01
  8.794790e-01   2.427215e+02   1.750318e+01
  8.822060e-01   2.125697e+02   1.705484e+01
  8.849330e-01   2.473129e+02   1.755454e+01
  8.876590e-01   2.518587e+02   1.788447e+01
  8.903860e-01   2.351697e+02   1.740987e+01
  8.931130e-01   2.454938e+02   1.769417e+01
  8.958400e-01   2.012145e+02   1.691053e+01
  8.985660e-01   2.269469e+02   1.734473e+01
  9.012930e-01   2.080296e+02   1.723086e+01
  9.040200e-01   2.052112e+02   1.699099e+01
  9.067470e-01   2.206680e+02   1.741411e+01
  9.094730e-01   1.862890e+02   1.687827e+01
  9.122000e-01   2.161609e+02   1.696098e+01
  9.149270e-01   1.936530e+02   1.701958e+01
  9.176540e-01   1.926188e+02   1.677927e+01
  9.203810e-01   2.166039e+02   1.738688e+01
  9.231070e-01   1.992407e+02   1.728353e+01
  9.258340e-01   1.852792e+02   1.639209e+01
  9.285610e-01   1.535706e+02   1.615426e+01
  9.312880e-01   1.769951e+02   1.638517e+01
  9.340140e-01   1.735446e+02   1.663328e+01
  9.367410e-01   1.674688e+02   1.643720e+01
  9.394680e-01   1.440843e+02   1.594048e+01
  9.421950e-01   1.641154e+02   1.670338e+01
  9.449210e-01   1.714239e+02   1.643845e+01
  9.476480e-01   1.585752e+02   1.638048e+01
  9.503750e-01   1.637017e+02   1.639695e+01
  9.531020e-01   1.616499e+02   1.654404e+01
  9.558280e-01   1.411155e+02   1.616974e+01
  9.585550e-01   1.136001e+02   1.538375e+01
  9.612820e-01   1.538741e+02   1.626798e+01
  9.640090e-01   1.534886e+02   1.617973e+01
  9.667350e-01   1.322968e+02   1.581275e+01
  9.694620e-01   1.327681e+02   1.596410e+01
  9.721890e-01   1.889615e+02   1.675607e+01
  9.749160e-01   1.529736e+02   1.651751e+01
  9.776430e-01   1.479163e+02   1.588628e+01
  9.803690e-01   1.248321e+02   1.584641e+01
  9.830960e-01   1.089627e+02   1.557941e+01
  9.858230e-01   1.539033e+02   1.624253e+01
  9.885500e-01   1.579134e+02   1.656742e+01
  9.912760e-01   1.356303e+02   1.583924e+01
  9.940030e-01   1.226054e+02   1.583291e+01
  9.967300e-01   1.318884e+02   1.570510e+01
  9.994570e-01   1.178244e+02   1.566790e+01
  1.002180e+00   1.081408e+02   1.535152e+01
  1.004910e+00   1.376107e+02   1.618202e+01
  1.007640e+00   1.199895e+02   1.574758e+01
  1.010360e+00   1.156643e+02   1.549846e+01
  1.013090e+00   1.297430e+02   1.600838e+01
  1.015820e+00   1.071049e+02   1.564374e+01
  1.018540e+00   1.147020e+02   1.565951e+01
  1.021270e+00   1.271700e+02   1.588775e+01
  1.024000e+00   8.063536e+01   1.488269e+01
  1.026720e+00   1.133240e+02   1.561508e+01
  1.029450e+00   8.447767e+01   1.509450e+01
  1.032180e+00   9.746345e+01   1.512683e+01
  1.034900e+00   9.516188e+01   1.531749e+01
  1.037630e+00   1.274601e+02   1.583079e+01
  1.040360e+00   7.177248e+01   1.487372e+01
  1.043080e+00   9.920773e+01   1.529743e+01
  1.045810e+00   9.694642e+01   1.522369e+01
  1.048540e+00   8.952024e+01   1.513406e+01
  1.051270e+00   6.643485e+01   1.466388e+01
  1.053990e+00   7.951345e+01   1.501080e+01
  1.056720e+00   9.655494e+01   1.520754e+01
  1.059450e+00   9.171239e+01   1.537653e+01
  1.062170e+00   7.185142e+01   1.470928e+01
  1.064900e+00   7.683661e+01   1.487700e+01
  1.067630e+00   7.936618e+01   1.496088e+01
  1.070350e+00   1.118548e+02   1.536601e+01
  1.073080e+00   8.083961e+01   1.495881e+01
  1.075810e+00   6.099112e+01   1.443823e+01
  1.078530e+00   1.081917e+02   1.538738e+01
  1.081260e+00   9.542109e+01   1.526382e+01
  1.083990e+00   6.517818e+01   1.450427e+01
  1.086710e+00   5.197658e+01   1.449664e+01
  1.089440e+00   1.014782e+02   1.498946e+01
  1.092170e+00   6.827442e+01   1.458137e+01
  1.094890e+00   9.780594e+01   1.531247e+01
  1.097620e+00   8.222064e+01   1.476991e+01
  1.100350e+00   7.438821e+01   1.473697e+01
  1.103070e+00   8.626085e+01   1.489920e+01
  1.105800e+00   8.874176e+01   1.511872e+01
  1.108530e+00   4.103755e+01   1.409996e+01
  1.111250e+00   8.231103e+01   1.479093e+01
  1.113980e+00   7.227655e+01   1.471226e+01
  1.116710e+00   5.544533e+01   1.419988e+01
  1.119430e+00   6.528236e+01   1.470015e+01
  1.122160e+00   7.766579e+01   1.491195e+01
  1.124890e+00   5.210479e+01   1.427416e+01
  1.127610e+00   7.993279e+01   1.494590e+01
  1.130340e+00   8.033048e+01   1.498909e+01
  1.133070e+00   4.876509e+01   1.414968e+01
  1.135790e+00   8.161824e+01   1.486775e+01
  1.138520e+00   5.594218e+01   1.445940e+01
  1.141250e+00   5.026273e+01   1.433387e+01
  1.143970e+00   5.827445e+01   1.450171e+01
  1.146700e+00   5.330182e+01   1.419632e+01
  1.149430e+00   5.377352e+01   1.439248e+01
  1.152160e+00   6.947109e+01   1.449676e+01
  1.154880e+00   3.204912e+01   1.369366e+01
  1.157610e+00   6.389673e+01   1.452217e+01
  1.160340e+00   6.021982e+01   1.438683e+01
  1.163060e+00   3.851927e+01   1.400119e+01
  1.165790e+00   4.812770e+01   1.428199e+01
  1.168520e+00   7.883842e+01   1.492443e+01
  1.171240e+00   6.515909e+01   1.454541e+01
  1.173970e+00   4.621358e+01   1.429468e+01
  1.176700e+00   4.552603e+01   1.433369e+01
  1.179420e+00   3.763421e+01   1.402005e+01
  1.182150e+00   5.111327e+01   1.421128e+01
  1.184880e+00   6.346506e+01   1.454750e+01
  1.187600e+00   7.832415e+01   1.486635e+01
  1.190330e+00   5.176839e+01   1.440957e+01
  1.193060e+00   4.452494e+01   1.414321e+01
  1.195780e+00   6.177988e+01   1.449919e+01
  1.198510e+00   3.423067e+01   1.395264e+01
  1.201240e+00   6.868476e+01   1.468008e+01
  1.203960e+00   5.425385e+01   1.442494e+01
  1.206690e+00   4.459327e+01   1.429611e+01
  1.209420e+00   3.367688e+01   1.394350e+01
  1.212140e+00   6.009252e+01   1.467192e+01
  1.214870e+00   6.389682e+01   1.463090e+01
  1.217600e+00   3.826600e+01   1.401658e+01
  1.220320e+00   5.791945e+01   1.446243e+01
  1.223050e+00   7.631767e+01   1.486604e+01
  1.225780e+00   2.292985e+01   1.383094e+01
  1.228500e+00   6.482079e+01   1.468009e+01
  1.231230e+00   3.771548e+01   1.395325e+01
  1.233960e+00   4.885118e+01   1.428874e+01
  1.236680e+00   2.983552e+01   1.386696e+01
  1.239410e+00   4.236152e+01   1.417306e+01
  1.242140e+00   7.152773e+01   1.472117e+01
  1.244870e+00   4.862158e+01   1.432735e+01
  1.247590e+00   7.096742e+01   1.472503e+01
  1.250320e+00   4.050085e+01   1.400729e+01
  1.253050e+00   3.554164e+01   1.402586e+01
  1.255770e+00   3.760455e+01   1.410125e+01
  1.258500e+00   1.808064e+01   1.365262e+01
  1.261230e+00   1.093242e+01   1.344340e+01
  1.263950e+00   3.871252e+01   1.416056e+01
  1.266680e+00   2.337645e+01   1.377126e+01
  1.269410e+00   3.519333e+01   1.411090e+01
  1.272130e+00   2.721227e+01   1.378642e+01
  1.274860e+00   4.492570e+01   1.425239e+01
  1.277590e+00   4.203321e+01   1.416629e+01
  1.280310e+00   4.760348e+01   1.424074e+01
  1.283040e+00   2.948609e+01   1.396115e+01
  1.285770e+00   4.239903e+01   1.401053e+01
  1.288490e+00   3.062958e+01   1.404158e+01
  1.291220e+00   4.577412e+01   1.428643e+01
  1.293950e+00   2.259642e+01   1.386633e+01
  1.296670e+00   2.059252e+01   1.362893e+01
  1.299400e+00   2.162894e+01   1.359888e+01
  1.302130e+00   3.361018e+01   1.405601e+01
  1.304850e+00   2.063748e+01   1.370021e+01
  1.307580e+00   1.272082e+01   1.359102e+01
  1.310310e+00   1.593145e+01   1.358803e+01
  1.313030e+00   3.260718e+01   1.399436e+01
  1.315760e+00   7.785997e+01   1.505365e+01
  1.318490e+00   7.488121e+00   1.343125e+01
  1.321210e+00   3.139067e+01   1.394558e+01
  1.323940e+00   3.110597e+01   1.408907e+01
  1.326670e+00   4.034142e+01   1.412483e+01
  1.329390e+00   3.616518e+01   1.437268e+01
  1.332120e+00   3.945421e+01   1.385273e+01
  1.334850e+00   4.582255e+01   1.424823e+01
  1.337570e+00  -4.276939e+00   1.322683e+01
  1.340300e+00   3.814427e+01   1.431583e+01
  1.343030e+00   2.708752e+01   1.402724e+01
  1.345760e+00   5.198842e+01   1.448825e+01
  1.348480e+00   3.936282e+01   1.416582e+01
  1.351210e+00   3.764512e+01   1.415070e+01
  1.353940e+00   1.277788e+01   1.325195e+01
  1.356660e+00   3.247527e+01   1.411234e+01
  1.359390e+00   1.082691e+01   1.334608e+01
  1.362120e+00   3.544276e+01   1.405045e+01
  1.364840e+00   3.545573e+01   1.408304e+01
  1.367570e+00   1.819285e+01   1.361829e+01
  1.370300e+00   4.115758e+00   1.340835e+01
  1.373020e+00   2.229042e+01   1.380070e+01
  1.375750e+00   1.864515e+01   1.348292e+01
  1.378480e+00   1.902200e+01   1.363463e+01
  1.381200e+00   8.506606e+00   1.338201e+01
  1.383930e+00   2.534479e+01   1.389170e+01
  1.386660e+00   4.043194e+01   1.417044e+01
  1.389380e+00   1.911548e+01   1.366868e+01
  1.392110e+00   1.743115e+01   1.385822e+01
  1.394840e+00   5.205909e+00   1.352969e+01
  1.397560e+00   2.583088e+01   1.398056e+01
  1.400290e+00   3.081009e+01   1.393195e+01
  1.403020e+00   3.687118e+01   1.411652e+01
  1.405740e+00   1.729221e+01   1.362005e+01
  1.408470e+00   2.220976e+01   1.369946e+01
  1.411200e+00   2.930391e+01   1.400334e+01
  1.413920e+00   2.328218e+01   1.383062e+01
  1.416650e+00   3.743400e+01   1.413224e+01
  1.419380e+00   1.303979e+01   1.370822e+01
  1.422100e+00   3.729800e+01   1.414869e+01
  1.424830e+00   5.197658e+01   1.430881e+01
  1.427560e+00   4.003285e+01   1.423008e+01
  1.430280e+00   1.209091e+01   1.369240e+01
  1.433010e+00   3.421042e+01   1.406789e+01
  1.435740e+00   2.086879e+01   1.372914e+01
  1.438470e+00   3.336188e+01   1.421335e+01
  1.441190e+00   1.166245e+01   1.370926e+01
  1.443920e+00   5.040170e+01   1.443429e+01
  1.446650e+00   4.584442e+01   1.427395e+01
  1.449370e+00   1.945388e+01   1.371666e+01
  1.452100e+00   2.734130e+01   1.404700e+01
  1.454830e+00   2.876282e+01   1.397942e+01
  1.457550e+00   1.101921e+01   1.354223e+01
  1.460280e+00   3.619588e+01   1.432063e+01
  1.463010e+00   2.788676e+01   1.399526e+01
  1.465730e+00   3.126033e+01   1.400529e+01
  1.468460e+00   2.951191e+01   1.408174e+01
  1.471190e+00   6.275548e+01   1.446143e+01
  1.473910e+00   2.498842e+01   1.395194e+01
  1.476640e+00   1.694018e+01   1.361979e+01
  1.479370e+00   9.132606e+00   1.372803e+01
  1.482090e+00   2.497485e+01   1.391754e+01
  1.484820e+00   2.872403e+01   1.404397e+01
  1.487550e+00   2.097633e+01   1.386878e+01
  1.490270e+00   2.419727e+01   1.381233e+01
  1.493000e+00   3.555291e+01   1.406236e+01
  1.495730e+00   5.967845e+01   1.464048e+01
  1.498450e+00   4.728294e+01   1.448038e+01
  1.501180e+00   4.222064e+01   1.440581e+01
  1.503910e+00   3.431448e+01   1.414894e+01
  1.506630e+00   1.699652e+01   1.358607e+01
  1.509360e+00   2.318527e+01   1.386920e+01
  1.512090e+00   3.230321e+01   1.416011e+01
  1.514810e+00   2.942118e+01   1.406513e+01
  1.517540e+00   3.420239e+01   1.391452e+01
  1.520270e+00   2.279215e+01   1.381700e+01
  1.522990e+00   5.361985e+01   1.442777e+01
  1.525720e+00   2.748839e+01   1.398672e+01
  1.528450e+00   3.118703e+01   1.410954e+01
  1.531180e+00   4.631303e+01   1.430855e+01
  1.533900e+00   3.334312e+01   1.409491e+01
  1.536630e+00   1.939791e+01   1.373617e+01
  1.539360e+00   3.079388e+01   1.385549e+01
  1.542080e+00   2.823215e+01   1.405105e+01
  1.544810e+00   7.513939e+00   1.354228e+01
  1.547540e+00   1.790961e+01   1.373758e+01
  1.550260e+00   7.542364e+00   1.347426e+01
  1.552990e+00  -4.726485e+00   1.309798e+01
  1.555720e+00   4.759909e+00   1.344238e+01
  1.558440e+00   2.290018e+01   1.388841e+01
  1.561170e+00   7.944727e+00   1.357805e+01
  1.563900e+00   3.730730e+01   1.425948e+01
  1.566620e+00   1.531621e+01   1.363808e+01
  1.569350e+00   2.524800e+01   1.392049e+01
  1.572080e+00   9.710939e+00   1.362623e+01
  1.574800e+00   2.013394e+01   1.378319e+01
  1.577530e+00   3.380755e+01   1.410293e+01
  1.580260e+00   3.145855e+01   1.414222e+01
  1.582980e+00   2.347861e+01   1.401901e+01
  1.585710e+00   2.016230e+01   1.369960e+01
  1.588440e+00   2.827591e+01   1.402960e+01
  1.591160e+00   4.221909e+01   1.435090e+01
  1.593890e+00   5.020539e+01   1.465694e+01
  1.596620e+00   3.448473e+01   1.418624e+01
  1.599340e+00   2.438476e+01   1.389896e+01
  1.602070e+00   1.517624e+01   1.362179e+01
  1.604800e+00   2.634985e+01   1.404005e+01
  1.607520e+00   2.435106e+01   1.381481e+01
  1.610250e+00   2.883824e+01   1.404733e+01
  1.612980e+00   5.121533e+01   1.460669e+01
  1.615700e+00   1.598994e+01   1.379108e+01
  1.618430e+00   2.158706e+01   1.387071e+01
  1.621160e+00   2.245370e+01   1.377924e+01
  1.623880e+00   2.244058e+01   1.402541e+01
  1.626610e+00   6.260606e+00   1.355799e+01
  1.629340e+00   4.351061e+01   1.441457e+01
  1.632070e+00   1.251961e+01   1.350773e+01
  1.634790e+00   3.738570e+01   1.440042e+01
  1.637520e+00   3.430879e+01   1.424562e+01
  1.640250e+00   4.654173e+01   1.459441e+01
  1.642970e+00   4.631624e+01   1.436436e+01
  1.645700e+00   1.439303e+00   1.333334e+01
  1.648430e+00  -5.400636e+00   1.319708e+01
  1.651150e+00   1.263876e+01   1.367495e+01
  1.653880e+00   2.292724e+01   1.393474e+01
  1.656610e+00   2.506606e+01   1.381419e+01
  1.659330e+00   7.430212e+00   1.354048e+01
  1.662060e+00   1.957079e+01   1.396157e+01
  1.664790e+00   9.142939e+00   1.370988e+01
  1.667510e+00   2.802576e+01   1.383029e+01
  1.670240e+00   3.878212e+00   1.352255e+01
  1.672970e+00   4.234470e+01   1.439598e+01
  1.675690e+00   1.023082e+01   1.374485e+01
  1.678420e+00   2.896291e+01   1.397462e+01
  1.681150e+00   5.414106e+01   1.474227e+01
  1.683870e+00   1.423594e+01   1.369039e+01
  1.686600e+00   3.434755e+01   1.410246e+01
  1.689330e+00   3.010297e+01   1.398999e+01
  1.692050e+00   2.456818e+01   1.393968e+01
  1.694780e+00   3.584918e+01   1.424668e+01
  1.697510e+00   4.263855e+01   1.441919e+01
  1.700230e+00   2.974445e+01   1.392964e+01
  1.702960e+00   2.137673e+01   1.383644e+01
  1.705690e+00   2.419400e+01   1.397525e+01
  1.708410e+00   2.208588e+01   1.395459e+01
  1.711140e+00   1.549103e+01   1.362191e+01
  1.713870e+00   2.052594e+01   1.392413e+01
  1.716590e+00   2.849800e+01   1.389811e+01
  1.719320e+00   3.028373e+01   1.409388e+01
  1.722050e+00   3.550412e+01   1.435492e+01
  1.724780e+00   1.942170e+01   1.382224e+01
  1.727500e+00   1.059348e+01   1.357309e+01
  1.730230e+00   3.186142e+01   1.415011e+01
  1.732960e+00  -8.162121e-01   1.344180e+01
  1.735680e+00   4.987873e+01   1.443474e+01
  1.738410e+00   1.350324e+01   1.355460e+01
  1.741140e+00   1.880033e+01   1.392832e+01
  1.743860e+00   9.477636e+00   1.367752e+01
  1.746590e+00   6.358242e+00   1.360742e+01
  1.749320e+00   1.524567e+01   1.380956e+01
  1.752040e+00   9.040576e+00   1.357453e+01
  1.754770e+00   1.939345e+01   1.378752e+01
  1.757500e+00   3.090945e+01   1.406699e+01
  1.760220e+00   3.885812e+01   1.429111e+01
  1.762950e+00   1.684130e+01   1.391235e+01
  1.765680e+00   1.972382e+01   1.390912e+01
  1.768400e+00   4.473303e+01   1.441395e+01
  1.771130e+00   7.255576e+00   1.356116e+01
  1.773860e+00   4.711421e+01   1.445133e+01
  1.776580e+00   3.709912e+01   1.415579e+01
  1.779310e+00  -1.106015e+01   1.300748e+01
  1.782040e+00   3.314591e+01   1.413220e+01
  1.784760e+00   2.731891e+01   1.402090e+01
  1.787490e+00   2.439803e+01   1.369764e+01
  1.790220e+00   1.007939e+01   1.390198e+01
  1.792940e+00   3.005415e+01   1.422303e+01
  1.795670e+00  -7.011939e+00   1.318067e+01
  1.798400e+00  -1.897000e+00   1.337410e+01
  1.801120e+00   1.773227e+01   1.378986e+01
  1.803850e+00   2.410988e+01   1.398634e+01
  1.806580e+00   4.208615e+01   1.442302e+01
  1.809300e+00   1.573942e+01   1.379180e+01
  1.812030e+00   1.182818e+00   1.342041e+01
  1.814760e+00   3.120273e+00   1.354347e+01
  1.817480e+00   1.075758e+01   1.360606e+01
  1.820210e+00   2.645682e+01   1.398545e+01
  1.822940e+00   1.212364e+01   1.357454e+01
  1.825670e+00   3.161527e+01   1.417462e+01
  1.828390e+00  -8.078182e-01   1.331035e+01
  1.831120e+00   2.270158e+01   1.395867e+01
  1.833850e+00   3.158506e+01   1.415038e+01
  1.836570e+00  -4.792242e+00   1.325541e+01
  1.839300e+00   3.253397e+01   1.436288e+01
  1.842030e+00   3.384979e+01   1.416505e+01
  1.844750e+00   1.551206e+01   1.379178e+01
  1.847480e+00   2.445094e+01   1.395452e+01
  1.850210e+00   1.713306e+01   1.378965e+01
  1.852930e+00  -8.393000e+00   1.315218e+01
  1.855660e+00   2.471752e+01   1.405856e+01
  1.858390e+00   1.279648e+01   1.369098e+01
  1.861110e+00   2.542261e+01   1.414918e+01
  1.863840e+00   3.143439e+01   1.412991e+01
  1.866570e+00   4.770982e+01   1.460582e+01
  1.869290e+00  -4.133606e+00   1.334300e+01
  1.872020e+00   2.944155e+01   1.411511e+01
  1.874750e+00   5.703939e-01   1.361297e+01
  1.877470e+00   9.634939e+00   1.367408e+01
  1.880200e+00   4.403485e+00   1.352345e+01
  1.882930e+00   7.244970e+00   1.350803e+01
  1.885650e+00   6.334245e+01   1.486817e+01
  1.888380e+00   4.068424e+00   1.349128e+01
  1.891110e+00   5.205212e+00   1.350198e+01
  1.893830e+00   1.096891e+01   1.359174e+01
  1.896560e+00   1.847585e+01   1.389440e+01
  1.899290e+00   1.836800e+01   1.396406e+01
  1.902010e+00   3.023442e+01   1.413488e+01
  1.904740e+00  -5.961212e-01   1.331516e+01
  1.907470e+00   6.759727e+00   1.360899e+01
  1.910190e+00   1.886618e+01   1.392771e+01
  1.912920e+00   2.525236e+01   1.399155e+01
  1.915650e+00  -5.741970e+00   1.321812e+01
  1.918380e+00   1.881345e+01   1.382342e+01
  1.921100e+00   1.900073e+01   1.380483e+01
  1.923830e+00   1.030394e+00   1.348984e+01
  1.926560e+00   1.166055e+01   1.363768e+01
  1.929280e+00   1.110564e+01   1.362314e+01
  1.932010e+00   3.212833e+01   1.415359e+01
  1.934740e+00   6.573939e+00   1.343929e+01
  1.937460e+00   1.967418e+01   1.378808e+01
  1.940190e+00   7.456545e+00   1.356820e+01
  1.942920e+00  -1.123482e+01   1.318477e+01
  1.945640e+00   1.376733e+01   1.391649e+01
  1.948370e+00   1.775224e+01   1.389259e+01
  1.951100e+00   2.548436e+01   1.405789e+01
  1.953820e+00   2.494755e+01   1.391728e+01
  1.956550e+00   8.963121e+00   1.365698e+01
  1.959280e+00   2.321203e+01   1.395562e+01
  1.962000e+00   3.553303e+00   1.351979e+01
  1.964730e+00   9.153152e+00   1.374591e+01
  1.967460e+00   1.125224e+01   1.370846e+01
  1.970180e+00   2.037364e+01   1.387311e+01
  1.972910e+00   1.702188e+01   1.382513e+01
  1.975640e+00   1.669679e+01   1.377356e+01
  1.978360e+00   2.265939e+01   1.400702e+01
  1.981090e+00   2.307764e+01   1.399185e+01
  1.983820e+00   7.490545e+00   1.366008e+01
  1.986540e+00   6.615970e+00   1.350751e+01
  1.989270e+00   2.152039e+01   1.382106e+01
  1.992000e+00   1.884336e+01   1.375412e+01
  1.994720e+00   9.294939e+00   1.383268e+01
  1.997450e+00   1.864848e+01   1.401504e+01
  2.000180e+00   8.639091e+00   1.357410e+01
  2.002900e+00   1.828330e+01   1.382336e+01
  2.005630e+00   1.370236e+01   1.381109e+01
  2.008360e+00   1.382988e+01   1.384589e+01
  2.011080e+00   9.824939e+00   1.369078e+01
  2.013810e+00   1.312852e+01   1.365536e+01
  2.016540e+00   2.810697e+01   1.411082e+01
  2.019270e+00   3.147676e+01   1.408872e+01
  2.021990e+00   1.202667e+01   1.374340e+01
  2.024720e+00   2.644430e+01   1.416548e+01
  2.027450e+00   1.608233e+01   1.380887e+01
  2.030170e+00   1.780106e+01   1.384188e+01
  2.032900e+00   1.378703e+01   1.380969e+01
  2.035630e+00   2.372364e+00   1.348853e+01
  2.038350e+00   7.211848e+00   1.359283e+01
  2.041080e+00   9.932030e+00   1.355446e+01
  2.043810e+00   9.591000e+00   1.362204e+01
  2.046530e+00   2.109858e+01   1.388885e+01
  2.049260e+00   1.056421e+01   1.363871e+01
  2.051990e+00   3.133982e+01   1.412503e+01
  2.054710e+00  -4.892758e+00   1.333950e+01
  2.057440e+00   1.672355e+01   1.398295e+01
  2.060170e+00   2.868406e+01   1.419441e+01
  2.062890e+00   3.383030e-01   1.345494e+01
  2.065620e+00  -1.251309e+01   1.330098e+01
  2.068350e+00   3.053115e+01   1.426815e+01
  2.071070e+00  -1.134336e+01   1.477897e+01
  2.073800e+00   4.338652e+01   1.707972e+01
  2.076530e+00  -1.664024e+01   1.607521e+01
  2.079250e+00   2.993542e+01   1.793043e+01
  2.081980e+00   8.552333e+00   1.815093e+01
  2.084710e+00   3.604639e+01   1.937718e+01
  2.087430e+00   3.893982e+01   1.970609e+01
  2.090160e+00   1.106376e+01   1.683887e+01
  2.092890e+00   5.994848e-01   1.606186e+01
  2.095610e+00   1.509618e+01   1.617727e+01
  2.098340e+00   6.476909e+00   1.553687e+01
  2.101070e+00   1.102252e+01   1.560685e+01
  2.103790e+00   8.987030e+00   1.519905e+01
  2.106520e+00   1.088833e+01   1.494845e+01
  2.109250e+00   6.397000e+00   1.449857e+01
  2.111980e+00  -5.674879e+00   1.426373e+01
  2.114700e+00   2.850109e+01   1.476739e+01
  2.117430e+00   1.522015e+01   1.450132e+01
  2.120160e+00   1.921779e+01   1.441781e+01
  2.122880e+00   2.875491e+01   1.484583e+01
  2.125610e+00   1.182333e+01   1.416347e+01
  2.128340e+00   3.688515e+00   1.399489e+01
  2.131060e+00   9.939818e+00   1.428585e+01
  2.133790e+00   4.953273e+00   1.421102e+01
  2.136520e+00  -6.829879e+00   1.375063e+01
  2.139240e+00   1.790273e+01   1.432141e+01
  2.141970e+00   2.228070e+01   1.455345e+01
  2.144700e+00   1.742685e+01   1.443670e+01
  2.147420e+00   3.021924e+01   1.465728e+01
  2.150150e+00   1.020448e+01   1.421110e+01
  2.152880e+00   1.555988e+01   1.418972e+01
  2.155600e+00   7.688545e+00   1.384451e+01
  2.158330e+00   1.807870e+01   1.437872e+01
  2.161060e+00   1.857685e+01   1.437773e+01
  2.163780e+00   1.456164e+01   1.432460e+01
  2.166510e+00   1.028712e+01   1.411450e+01
  2.169240e+00   1.471127e+01   1.409266e+01
  2.171960e+00  -7.141030e+00   1.348280e+01
  2.174690e+00   2.242273e+01   1.431486e+01
  2.177420e+00  -5.868970e+00   1.356211e+01
  2.180140e+00   2.713400e+01   1.448458e+01
  2.182870e+00   1.389852e+01   1.400198e+01
  2.185600e+00  -9.797515e+00   1.356615e+01
  2.188320e+00   7.602455e+00   1.406185e+01
  2.191050e+00   1.519718e+01   1.399740e+01
  2.193780e+00   8.039061e+00   1.394774e+01
  2.196500e+00   7.659727e+00   1.393413e+01
  2.199230e+00   8.431758e+00   1.402222e+01
  2.201960e+00  -2.592848e+00   1.368205e+01
  2.204680e+00   6.418121e+00   1.385779e+01
  2.207410e+00  -1.484382e+01   1.330275e+01
  2.210140e+00   2.041424e+01   1.422287e+01
  2.212870e+00   1.630718e+01   1.399962e+01
  2.215590e+00   1.760433e+01   1.403913e+01
  2.218320e+00  -6.337000e+00   1.350784e+01
  2.221050e+00   3.489697e+00   1.353078e+01
  2.223770e+00   6.992394e+00   1.354910e+01
  2.226500e+00   1.121758e+00   1.339154e+01
  2.229230e+00  -1.036818e+00   1.325620e+01
  2.231950e+00   1.161158e+01   1.359860e+01
  2.234680e+00   8.406970e+00   1.336001e+01
  2.237410e+00   2.292161e+01   1.390705e+01
  2.240130e+00   2.879755e+01   1.396935e+01
  2.242860e+00   1.090494e+01   1.360669e+01
  2.245590e+00   1.625485e+01   1.379110e+01
  2.248310e+00   8.476727e+00   1.361683e+01
  2.251040e+00   2.567448e+01   1.393923e+01
  2.253770e+00  -7.593394e+00   1.305746e+01
  2.256490e+00   1.743879e+00   1.341376e+01
  2.259220e+00  -1.696209e+01   1.295457e+01
  2.261950e+00  -2.145212e+00   1.336578e+01
  2.264670e+00   1.028652e+01   1.370985e+01
  2.267400e+00   3.217558e+01   1.410424e+01
  2.270130e+00  -2.619121e+00   1.333018e+01
  2.272850e+00   5.000221e+01   1.447868e+01
  2.275580e+00   1.823082e+01   1.384167e+01
  2.278310e+00   1.636342e+01   1.393141e+01
  2.281030e+00  -2.435818e+00   1.344503e+01
  2.283760e+00   2.804233e+01   1.407257e+01
  2.286490e+00  -2.095545e+00   1.328781e+01
  2.289210e+00   5.150391e+01   1.456183e+01
  2.291940e+00   2.038294e+01   1.373490e+01
  2.294670e+00   2.399785e+01   1.413187e+01
  2.297390e+00  -1.061242e+00   1.325320e+01
  2.300120e+00  -7.673939e-01   1.337518e+01
  2.302850e+00   2.044939e+01   1.380443e+01
  2.305580e+00   1.491164e+01   1.363456e+01
  2.308300e+00   1.156373e+01   1.355177e+01
  2.311030e+00   2.094191e+01   1.389118e+01
  2.313760e+00   1.076415e+01   1.360080e+01
  2.316480e+00  -7.674424e+00   1.317165e+01
  2.319210e+00  -2.332333e+00   1.344491e+01
  2.321940e+00   3.255064e+01   1.408538e+01
  2.324660e+00   4.012209e+01   1.435598e+01
  2.327390e+00  -9.696667e+00   1.307809e+01
  2.330120e+00  -2.180012e+01   1.267631e+01
  2.332840e+00  -1.313773e+01   1.311062e+01
  2.335570e+00  -3.362727e+00   1.335083e+01
  2.338300e+00   2.848748e+01   1.414335e+01
  2.341020e+00   2.419830e+01   1.381862e+01
  2.343750e+00   1.246864e+01   1.370828e+01
  2.346480e+00   3.019833e+01   1.423086e+01
  2.349200e+00   2.996185e+01   1.418103e+01
  2.351930e+00   8.320909e+00   1.348116e+01
  2.354660e+00   2.100224e+01   1.394361e+01
  2.357380e+00  -1.189000e+00   1.331071e+01
  2.360110e+00   4.284636e+00   1.349940e+01
  2.362840e+00   1.718324e+01   1.375509e+01
  2.365560e+00   9.620848e+00   1.363520e+01
  2.368290e+00   9.626424e+00   1.363868e+01
  2.371020e+00   2.808030e+01   1.398969e+01
  2.373740e+00   6.260152e+00   1.354051e+01
  2.376470e+00  -8.304515e+00   1.320882e+01
  2.379200e+00   2.883121e+00   1.336747e+01
  2.381920e+00   7.958485e+00   1.356617e+01
  2.384650e+00   3.054606e+01   1.423577e+01
  2.387380e+00  -8.693939e-02   1.346760e+01
  2.390100e+00  -2.174788e+00   1.323610e+01
  2.392830e+00   2.013000e+00   1.344954e+01
  2.395560e+00  -1.082791e+01   1.320882e+01
  2.398290e+00   1.784636e+01   1.378795e+01
  2.401010e+00   1.997982e+01   1.387528e+01
  2.403740e+00  -1.345515e+00   1.339257e+01
  2.406470e+00   1.919815e+01   1.377120e+01
  2.409190e+00   3.837273e-01   1.333743e+01
  2.411920e+00   2.619955e+01   1.412980e+01
  2.414650e+00   3.795667e+00   1.358667e+01
  2.417370e+00   2.101942e+01   1.392729e+01
  2.420100e+00   1.093715e+01   1.353346e+01
  2.422830e+00   2.641758e+00   1.345083e+01
  2.425550e+00  -1.514545e+00   1.330555e+01
  2.428280e+00   2.469682e+01   1.392022e+01
  2.431010e+00  -5.752545e+00   1.315523e+01
  2.433730e+00   1.503333e+00   1.347782e+01
  2.436460e+00   9.379182e+00   1.357963e+01
  2.439190e+00   1.931503e+01   1.359704e+01
  2.441910e+00   3.607442e+01   1.430880e+01
  2.444640e+00   1.709594e+01   1.389569e+01
  2.447370e+00  -5.417424e+00   1.334848e+01
  2.450090e+00  -1.409000e+00   1.342811e+01
  2.452820e+00   2.586142e+01   1.409692e+01
  2.455550e+00  -8.606061e-02   1.336375e+01
  2.458270e+00   8.944152e+00   1.351460e+01
  2.461000e+00   1.613494e+01   1.373892e+01
  2.463730e+00   2.788676e+01   1.404092e+01
  2.466450e+00   6.262939e+00   1.354810e+01
  2.469180e+00   5.734667e+00   1.346916e+01
  2.471910e+00  -5.773333e-01   1.329862e+01
  2.474630e+00   2.551830e+01   1.392090e+01
  2.477360e+00   1.901864e+01   1.391154e+01
  2.480090e+00   1.739109e+01   1.384229e+01
  2.482810e+00   9.400121e+00   1.365660e+01
  2.485540e+00  -1.707379e+01   1.295066e+01
  2.488270e+00   2.005109e+01   1.394451e+01
  2.490990e+00   6.307879e-01   1.357326e+01
  2.493720e+00   1.143836e+01   1.363471e+01
  2.496450e+00   2.360973e+01   1.395912e+01
  2.499180e+00   4.190424e+01   1.438820e+01
  2.501900e+00   4.151364e+00   1.337029e+01
  2.504630e+00   1.906730e+01   1.391149e+01
  2.507360e+00   2.007342e+01   1.378776e+01
  2.510080e+00  -4.138121e+00   1.324685e+01
  2.512810e+00   1.898194e+01   1.385831e+01
  2.515540e+00  -3.384812e+01   1.258788e+01
  2.518260e+00   9.478879e+00   1.358413e+01
  2.520990e+00   2.042776e+01   1.391028e+01
  2.523720e+00   1.643409e+01   1.377255e+01
  2.526440e+00   1.569088e+01   1.366908e+01
  2.529170e+00   2.022585e+01   1.387418e+01
  2.531900e+00   1.165582e+01   1.364996e+01
  2.534620e+00  -1.685121e+00   1.346264e+01
  2.537350e+00   2.455848e+00   1.333009e+01
  2.540080e+00   2.528409e+01   1.409955e+01
  2.542800e+00   1.831212e+01   1.368534e+01
  2.545530e+00  -1.456273e+00   1.337584e+01
  2.548260e+00   4.023424e+00   1.356839e+01
  2.550980e+00   6.473273e+00   1.357311e+01
  2.553710e+00   1.082242e+01   1.367104e+01
  2.556440e+00   2.575379e+01   1.404491e+01
  2.559160e+00   9.672848e+00   1.377790e+01
  2.561890e+00   4.681394e+01   1.443726e+01
  2.564620e+00   1.552415e+01   1.367052e+01
  2.567340e+00  -7.430394e+00   1.317559e+01
  2.570070e+00   4.824879e+01   1.459466e+01
  2.572800e+00   2.457967e+01   1.404398e+01
  2.575520e+00   1.477330e+01   1.370682e+01
  2.578250e+00   2.209130e+01   1.397908e+01
  2.580980e+00   6.373515e+00   1.359908e+01
  2.583700e+00  -2.757758e+00   1.332221e+01
  2.586430e+00   4.183903e+01   1.437898e+01
  2.589160e+00  -1.911842e+01   1.284499e+01
  2.591890e+00  -2.316970e+00   1.341553e+01
  2.594610e+00   1.731570e+01   1.371974e+01
  2.597340e+00  -4.278212e+00   1.330232e+01
  2.600070e+00  -3.988909e+00   1.330506e+01
  2.602790e+00  -9.092242e+00   1.314378e+01
  2.605520e+00   2.766473e+01   1.404217e+01
  2.608250e+00   9.202364e+00   1.363421e+01
  2.610970e+00   2.913600e+01   1.416302e+01
  2.613700e+00   1.786567e+01   1.380709e+01
  2.616430e+00  -4.733848e+00   1.328735e+01
  2.619150e+00   3.728442e+01   1.422055e+01
  2.621880e+00   2.585673e+01   1.388731e+01
  2.624610e+00   7.029212e+00   1.351804e+01
  2.627330e+00   9.384364e+00   1.356908e+01
  2.630060e+00   9.041636e+00   1.372364e+01
  2.632790e+00   1.480112e+01   1.377454e+01
  2.635510e+00   3.277218e+01   1.426280e+01
  2.638240e+00   1.478409e+01   1.373925e+01
  2.640970e+00  -2.199758e+00   1.307058e+01
  2.643690e+00   8.890939e+00   1.358473e+01
  2.646420e+00   2.106724e+01   1.394451e+01
  2.649150e+00   2.393652e+01   1.392394e+01
  2.651870e+00   9.152121e-01   1.324818e+01
  2.654600e+00   2.176258e+01   1.385592e+01
  2.657330e+00   3.019655e+01   1.425352e+01
  2.660050e+00  -4.620727e+00   1.336065e+01
  2.662780e+00   7.165636e+00   1.336123e+01
  2.665510e+00  -7.997455e+00   1.319475e+01
  2.668230e+00   1.983936e+01   1.401692e+01
  2.670960e+00   2.292945e+01   1.383721e+01
  2.673690e+00   4.277788e+01   1.445786e+01
  2.676410e+00   1.793942e+01   1.384202e+01
  2.679140e+00   1.134461e+01   1.356446e+01
  2.681870e+00   2.536500e+01   1.399066e+01
  2.684590e+00   1.101948e+01   1.361715e+01
  2.687320e+00  -1.012206e+01   1.321897e+01
  2.690050e+00   1.483170e+01   1.377290e+01
  2.692780e+00   4.815152e-01   1.344682e+01
  2.695500e+00  -7.686576e+00   1.315715e+01
  2.698230e+00  -1.154652e+01   1.313829e+01
  2.700960e+00   1.130467e+01   1.360027e+01
  2.703680e+00   1.566085e+01   1.380874e+01
  2.706410e+00  -1.481942e+01   1.301331e+01
  2.709140e+00   4.242121e-01   1.346289e+01
  2.711860e+00   2.154142e+01   1.380347e+01
  2.714590e+00   1.819879e+01   1.394756e+01
  2.717320e+00   9.180970e+00   1.367045e+01
  2.720040e+00   2.209727e+01   1.410154e+01
  2.722770e+00   5.893242e+00   1.351014e+01
  2.725500e+00   2.089330e+01   1.383922e+01
  2.728220e+00  -1.240388e+01   1.302521e+01
  2.730950e+00   1.608436e+01   1.375568e+01
  2.733680e+00   3.314924e+01   1.414053e+01
  2.736400e+00  -1.288088e+01   1.318472e+01
  2.739130e+00   1.951300e+01   1.380560e+01
  2.741860e+00   2.558021e+01   1.409937e+01
  2.744580e+00   1.182961e+01   1.361355e+01
  2.747310e+00   3.037212e+01   1.421848e+01
  2.750040e+00   4.204485e+00   1.343143e+01
  2.752760e+00   1.172318e+01   1.368710e+01
  2.755490e+00   2.098448e+01   1.396286e+01
  2.758220e+00   1.276661e+01   1.382932e+01
  2.760940e+00   1.369848e+00   1.332369e+01
  2.763670e+00   2.546158e+01   1.395866e+01
  2.766400e+00   7.443000e+00   1.358613e+01
  2.769120e+00  -1.704545e-01   1.330419e+01
  2.771850e+00   5.548394e+00   1.336491e+01
  2.774580e+00   9.320364e+00   1.374312e+01
  2.777300e+00  -1.013179e+01   1.305153e+01
  2.780030e+00  -6.380606e-01   1.340909e+01
  2.782760e+00  -1.700639e+01   1.302100e+01
  2.785490e+00   1.303939e-01   1.338155e+01
  2.788210e+00   2.134827e+01   1.399729e+01
  2.790940e+00   1.616155e+01   1.377282e+01
  2.793670e+00  -1.318785e+01   1.312525e+01
  2.796390e+00  -3.577848e+00   1.335688e+01
  2.799120e+00   1.777400e+01   1.377238e+01
  2.801850e+00  -7.493030e-01   1.340652e+01
  2.804570e+00   1.861655e+01   1.392955e+01
  2.807300e+00   9.394788e+00   1.344433e+01
  2.810030e+00   7.333485e+00   1.360133e+01
  2.812750e+00   1.566667e+00   1.339356e+01
  2.815480e+00  -1.694373e+01   1.299743e+01
  2.818210e+00   6.465242e+00   1.346505e+01
  2.820930e+00  -2.347364e+00   1.333724e+01
  2.823660e+00  -8.092697e+00   1.315755e+01
  2.826390e+00   1.437430e+01   1.386288e+01
  2.829110e+00  -1.491152e+00   1.334895e+01
  2.831840e+00   2.991973e+01   1.418109e+01
  2.834570e+00   8.980545e+00   1.356180e+01
  2.837290e+00   1.417833e+01   1.368575e+01
  2.840020e+00   1.781842e+01   1.375522e+01
  2.842750e+00   3.115588e+01   1.402155e+01
  2.845470e+00   3.639242e+00   1.340727e+01
  2.848200e+00   2.130967e+01   1.385639e+01
  2.850930e+00   2.025606e+01   1.398078e+01
  2.853650e+00   3.894373e+01   1.445290e+01
  2.856380e+00   2.169333e+00   1.340371e+01
  2.859110e+00   2.218042e+01   1.396140e+01
  2.861830e+00  -5.109424e+00   1.313603e+01
  2.864560e+00  -1.604445e+01   1.303881e+01
  2.867290e+00  -2.133658e+01   1.300187e+01
  2.870010e+00   3.596936e+01   1.422175e+01
  2.872740e+00   3.228206e+01   1.419923e+01
  2.875470e+00   9.954758e+00   1.365401e+01
  2.878190e+00  -8.038152e+00   1.317615e+01
  2.880920e+00   1.183918e+01   1.363166e+01
  2.883650e+00   1.251515e-01   1.334045e+01
  2.886380e+00   1.726061e+00   1.339795e+01
  2.889100e+00   7.045333e+00   1.352920e+01
  2.891830e+00   1.150209e+01   1.375890e+01
  2.894560e+00  -4.027000e+00   1.318301e+01
  2.897280e+00   1.834191e+01   1.392996e+01
  2.900010e+00   4.791333e+00   1.358725e+01
  2.902740e+00   1.405336e+01   1.365114e+01
  2.905460e+00   6.931727e+00   1.349295e+01
  2.908190e+00   2.207739e+01   1.389086e+01
  2.910920e+00   1.919082e+01   1.380592e+01
  2.913640e+00   1.142245e+01   1.363208e+01
  2.916370e+00   8.037758e+00   1.347366e+01
  2.919100e+00   2.784697e+00   1.356605e+01
  2.921820e+00   6.658515e+00   1.358818e+01
  2.924550e+00  -2.541455e+00   1.333447e+01
  2.927280e+00  -2.354121e+01   1.275495e+01
  2.930000e+00   2.852648e+01   1.406064e+01
  2.932730e+00  -1.804818e+00   1.340766e+01
  2.935460e+00  -3.349909e+00   1.324588e+01
  2.938180e+00   2.325676e+01   1.388977e+01
  2.940910e+00   3.459939e+00   1.349828e+01
  2.943640e+00  -3.036727e+00   1.336608e+01
  2.946360e+00   2.412464e+01   1.394222e+01
  2.949090e+00   4.999061e+00   1.341060e+01
  2.951820e+00   1.166382e+01   1.358204e+01
  2.954540e+00  -6.721667e+00   1.341245e+01
  2.957270e+00   1.602761e+01   1.372098e+01
  2.960000e+00   5.196970e-01   1.346493e+01
  2.962720e+00   1.848264e+01   1.399942e+01
  2.965450e+00   2.252021e+01   1.399623e+01
  2.968180e+00   4.596091e+00   1.352962e+01
  2.970900e+00   2.091406e+01   1.385676e+01
  2.973630e+00   1.223952e+01   1.359800e+01
  2.976360e+00  -5.909970e+00   1.323661e+01
  2.979090e+00   2.042697e+01   1.396307e+01
  2.981810e+00   1.775476e+01   1.385974e+01
  2.984540e+00   9.336273e+00   1.345841e+01
  2.987270e+00  -1.831033e+01   1.300316e+01
  2.989990e+00  -2.267203e+01   1.271035e+01
  2.992720e+00   2.558458e+01   1.413426e+01
  2.995450e+00  -9.649242e+00   1.318145e+01
  2.998170e+00   1.609248e+01   1.373736e+01
  3.000900e+00  -1.344391e+01   1.293710e+01
  3.003630e+00   2.050685e+01   1.380459e+01
  3.006350e+00   2.432285e+01   1.397745e+01
  3.009080e+00   9.794485e+00   1.370692e+01
  3.011810e+00   3.822182e+00   1.345479e+01
  3.014530e+00   1.585294e+01   1.361254e+01
  3.017260e+00   3.370939e+00   1.333370e+01
  3.019990e+00  -6.783545e+00   1.310011e+01
  3.022710e+00   2.383394e+01   1.397743e+01
  3.025440e+00   1.138136e+01   1.375750e+01
  3.028170e+00  -1.506061e-02   1.337443e+01
  3.030890e+00   6.369212e+00   1.344984e+01
  3.033620e+00   9.618879e+00   1.358401e+01
  3.036350e+00  -1.164848e-01   1.343145e+01
  3.039070e+00   1.321961e+01   1.368754e+01
  3.041800e+00   6.115697e+00   1.354821e+01
  3.044530e+00  -5.424515e+00   1.332480e+01
  3.047250e+00   2.718700e+01   1.404588e+01
  3.049980e+00  -3.488727e+00   1.331374e+01
  3.052710e+00   1.263624e+01   1.368514e+01
  3.055430e+00   1.732618e+01   1.384173e+01
  3.058160e+00   3.592127e+01   1.410712e+01
  3.060890e+00   1.707791e+01   1.373834e+01
  3.063610e+00   1.694839e+01   1.384268e+01
  3.066340e+00   9.472121e+00   1.349439e+01
  3.069070e+00   2.612667e+01   1.392186e+01
  3.071790e+00   1.204152e+01   1.368679e+01
  3.074520e+00   1.899982e+01   1.378876e+01
  3.077250e+00  -3.615848e+00   1.323543e+01
  3.079980e+00   1.218185e+01   1.382813e+01
  3.082700e+00   1.803827e+01   1.361165e+01
  3.085430e+00   1.974288e+01   1.376985e+01
  3.088160e+00  -7.276970e-01   1.325291e+01
  3.090880e+00   2.735064e+01   1.411718e+01
  3.093610e+00   3.127506e+01   1.404059e+01
  3.096340e+00   1.969761e+01   1.387527e+01
  3.099060e+00   1.927245e+01   1.387584e+01
  3.101790e+00   1.440973e+01   1.384480e+01
  3.104520e+00   1.023888e+01   1.352961e+01
  3.107240e+00   1.826933e+01   1.387686e+01
  3.109970e+00   4.372485e+01   1.434052e+01
  3.112700e+00  -3.475667e+00   1.326450e+01
  3.115420e+00   1.354485e+01   1.366741e+01
  3.118150e+00   3.372227e+01   1.424850e+01
  3.120880e+00   7.868697e+00   1.358569e+01
  3.123600e+00   1.578433e+01   1.375483e+01
  3.126330e+00  -1.165442e+01   1.300136e+01
  3.129060e+00   9.168576e+00   1.361462e+01
  3.131780e+00   1.720397e+01   1.380649e+01
  3.134510e+00  -4.679606e+00   1.318358e+01
  3.137240e+00   7.053121e+00   1.347241e+01
  3.139960e+00   2.019200e+01   1.378503e+01
  3.142690e+00   2.961818e-01   1.344472e+01
  3.145420e+00   2.940155e+01   1.400586e+01
  3.148140e+00   1.715955e+01   1.368287e+01
  3.150870e+00   4.259730e+01   1.429802e+01
  3.153600e+00  -2.092694e+01   1.281863e+01
  3.156320e+00  -9.582121e+00   1.306096e+01
  3.159050e+00   2.238509e+01   1.387287e+01
  3.161780e+00   1.493503e+01   1.386153e+01
  3.164500e+00   3.265212e+00   1.342105e+01
  3.167230e+00   5.980788e+00   1.345961e+01
  3.169960e+00   1.755333e+00   1.332329e+01
  3.172690e+00   3.435061e+00   1.348023e+01
  3.175410e+00   4.127818e+00   1.331246e+01
  3.178140e+00   3.124727e+00   1.347622e+01
  3.180870e+00  -1.859697e+00   1.339192e+01
  3.183590e+00   1.074870e+01   1.368579e+01
  3.186320e+00   7.884091e+00   1.352645e+01
  3.189050e+00  -2.964879e+00   1.318972e+01
  3.191770e+00   1.812576e+01   1.375183e+01
  3.194500e+00  -1.118224e+01   1.295865e+01
  3.197230e+00  -1.811148e+01   1.286014e+01
  3.199950e+00   2.094909e+00   1.331740e+01
  3.202680e+00  -3.031515e-01   1.321262e+01
  3.205410e+00  -6.899818e+00   1.314414e+01
  3.208130e+00  -1.405697e+01   1.298971e+01
  3.210860e+00   8.881212e-01   1.328184e+01
  3.213590e+00   1.792318e+01   1.378846e+01
  3.216310e+00   1.247018e+01   1.370431e+01
  3.219040e+00  -5.177879e-01   1.331078e+01
  3.221770e+00  -4.336667e-01   1.320583e+01
  3.224490e+00   4.444333e+00   1.356626e+01
  3.227220e+00   1.643033e+01   1.384333e+01
  3.229950e+00   1.323379e+01   1.366976e+01
  3.232670e+00   3.236194e+01   1.414276e+01
  3.235400e+00   1.082661e+01   1.365080e+01
  3.238130e+00  -1.948515e+00   1.316624e+01
  3.240850e+00   1.677267e+01   1.375385e+01
  3.243580e+00   1.252479e+01   1.368407e+01
  3.246310e+00   3.157879e-01   1.338978e+01
  3.249030e+00   1.167876e+01   1.358062e+01
  3.251760e+00   1.471615e+01   1.363156e+01
  3.254490e+00   2.884588e+01   1.391963e+01
  3.257210e+00  -3.080439e+01   1.260181e+01
  3.259940e+00  -1.152515e+00   1.326549e+01
  3.262670e+00   1.148979e+01   1.370423e+01
  3.265400e+00  -4.201212e+00   1.329908e+01
  3.268120e+00   1.323455e+01   1.375572e+01
  3.270850e+00  -2.774758e+00   1.327019e+01
  3.273580e+00   1.664521e+01   1.375244e+01
  3.276300e+00   1.974627e+01   1.373139e+01
  3.279030e+00  -4.528576e+00   1.330256e+01
  3.281760e+00   2.445915e+01   1.383587e+01
  3.284480e+00   1.721903e+01   1.373786e+01
  3.287210e+00   1.019464e+01   1.355880e+01
  3.289940e+00  -1.250833e+01   1.305399e+01
  3.292660e+00  -7.481515e-01   1.332963e+01
  3.295390e+00   1.363818e+01   1.362849e+01
  3.298120e+00   2.564609e+01   1.394018e+01
  3.300840e+00  -1.415470e+01   1.298483e+01
  3.303570e+00   1.693121e+00   1.331778e+01
  3.306300e+00   1.500024e+01   1.357582e+01
  3.309020e+00  -2.026861e+01   1.271364e+01
  3.311750e+00   2.831130e+01   1.392037e+01
  3.314480e+00   2.318476e+01   1.390758e+01
  3.317200e+00  -1.975830e+01   1.275925e+01
  3.319930e+00   6.395333e+00   1.350965e+01
  3.322660e+00  -1.051776e+01   1.306192e+01
  3.325380e+00  -2.515030e+00   1.323432e+01
  3.328110e+00   1.938682e+01   1.382057e+01
  3.330840e+00  -3.569818e+00   1.320899e+01
  3.333560e+00  -3.568515e+00   1.314212e+01
  3.336290e+00   2.267248e+01   1.381975e+01
  3.339020e+00  -2.217891e+01   1.267123e+01
  3.341740e+00   2.011633e+01   1.374993e+01
  3.344470e+00   2.438267e+01   1.399448e+01
  3.347200e+00   2.059100e+01   1.378637e+01
  3.349920e+00   3.370545e+00   1.335008e+01
  3.352650e+00  -1.216888e+01   1.292531e+01
  3.355380e+00  -1.166703e+01   1.299682e+01
  3.358100e+00  -4.107848e+00   1.322453e+01
  3.360830e+00   3.976273e+00   1.332495e+01
  3.363560e+00  -1.123752e+01   1.300097e+01
  3.366290e+00   1.219542e+01   1.375670e+01
  3.369010e+00   5.093879e+00   1.337668e+01
  3.371740e+00   3.178924e+01   1.405919e+01
  3.374470e+00  -2.877848e+00   1.331632e+01
  3.377190e+00   2.004515e+00   1.340895e+01
  3.379920e+00   2.896409e+01   1.397258e+01
  3.382650e+00   7.034576e+00   1.336203e+01
  3.385370e+00   2.184870e+01   1.394463e+01
  3.388100e+00   1.045261e+01   1.359508e+01
  3.390830e+00  -1.311264e+01   1.287135e+01
  3.393550e+00   2.795615e+01   1.390266e+01
  3.396280e+00   1.229170e+01   1.357844e+01
  3.399010e+00   2.285861e+01   1.374728e+01
  3.401730e+00   1.515303e+00   1.342275e+01
  3.404460e+00  -6.076667e+00   1.329430e+01
  3.407190e+00   1.791112e+01   1.370001e+01
  3.409910e+00   1.841091e+00   1.342242e+01
  3.412640e+00  -8.311424e+00   1.307411e+01
  3.415370e+00   1.964252e+01   1.401804e+01
  3.418090e+00  -5.852545e+00   1.526353e+01
  3.420820e+00   2.966242e+00   1.651964e+01
  3.423550e+00   2.231576e+00   1.732448e+01
  3.426270e+00   1.537030e+00   1.801995e+01
  3.429000e+00   6.067333e+00   1.968726e+01
  3.431730e+00   1.554576e+01   2.088648e+01
  3.434450e+00   1.369361e+01   2.167576e+01
  3.437180e+00   2.493333e+00   1.723147e+01
  3.439910e+00   1.589633e+01   1.647122e+01
  3.442630e+00  -2.421630e+01   1.467927e+01
  3.445360e+00   2.072727e-02   1.511993e+01
  3.448090e+00   2.808848e+00   1.478836e+01
  3.450810e+00   1.345424e+01   1.487590e+01
  3.453540e+00  -3.318212e+00   1.429670e+01
  3.456270e+00   2.430448e+01   1.489086e+01
  3.459000e+00  -1.424294e+01   1.384854e+01
  3.461720e+00   2.852179e+01   1.484352e+01
  3.464450e+00  -3.324061e+00   1.403782e+01
  3.467180e+00   7.089394e+00   1.425859e+01
  3.469900e+00   1.758048e+01   1.440751e+01
  3.472630e+00   9.719636e+00   1.426441e+01
  3.475360e+00   3.148012e+01   1.479576e+01
  3.478080e+00   9.041515e-01   1.408060e+01
  3.480810e+00   2.504158e+01   1.467656e+01
  3.483540e+00  -7.789364e+00   1.370232e+01
  3.486260e+00  -8.872455e+00   1.369781e+01
  3.488990e+00  -1.935655e+01   1.347537e+01
  3.491720e+00   8.788727e+00   1.413107e+01
  3.494440e+00   1.139052e+01   1.411488e+01
  3.497170e+00   9.961242e+00   1.419755e+01
  3.499900e+00  -8.421091e+00   1.362622e+01
  3.502620e+00   9.563242e+00   1.403847e+01
  3.505350e+00  -5.037788e+00   1.356773e+01
  3.508080e+00   5.808758e+00   1.379846e+01
  3.510800e+00   2.582291e+01   1.427477e+01
  3.513530e+00  -3.717636e+00   1.326588e+01
  3.516260e+00   1.012715e+01   1.360209e+01
  3.518980e+00   3.996242e+00   1.331139e+01
  3.521710e+00  -7.978303e+00   1.299761e+01
  3.524440e+00  -3.072909e+00   1.313595e+01
  3.527160e+00   3.299112e+01   1.391595e+01
  3.529890e+00  -1.091709e+01   1.292561e+01
  3.532620e+00   4.457333e+00   1.321953e+01
  3.535340e+00   3.444212e+00   1.331004e+01
  3.538070e+00   4.157121e+00   1.327550e+01
  3.540800e+00  -4.546667e-01   1.327675e+01
  3.543520e+00   1.080815e+01   1.350734e+01
  3.546250e+00   3.275424e+00   1.334425e+01
  3.548980e+00  -1.051470e+01   1.290441e+01
  3.551700e+00   4.541697e+00   1.327825e+01
  3.554430e+00   2.409176e+01   1.376572e+01
  3.557160e+00   2.449309e+01   1.374770e+01
  3.559890e+00   1.541267e+01   1.360849e+01
  3.562610e+00   1.334073e+01   1.363403e+01
  3.565340e+00   2.723061e+00   1.329223e+01
  3.568070e+00   7.653212e+00   1.339559e+01
  3.570790e+00  -4.527242e+00   1.302264e+01
  3.573520e+00   8.694515e+00   1.349124e+01
  3.576250e+00   5.297788e+00   1.337647e+01
  3.578970e+00  -2.096333e+00   1.321880e+01
  3.581700e+00  -1.059858e+01   1.296204e+01
  3.584430e+00   1.197958e+01   1.359682e+01
  3.587150e+00  -1.456058e+01   1.282385e+01
  3.589880e+00   1.956636e+00   1.313943e+01
  3.592610e+00   1.764673e+01   1.362603e+01
  3.595330e+00  -2.798333e+00   1.318960e+01
  3.598060e+00   2.022224e+01   1.371480e+01
  3.600790e+00   7.767970e+00   1.337698e+01
  3.603510e+00   8.245848e+00   1.333932e+01
  3.606240e+00   8.273091e+00   1.347549e+01
  3.608970e+00  -8.545667e+00   1.296508e+01
  3.611690e+00   1.460806e+01   1.348744e+01
  3.614420e+00  -1.309364e+00   1.312803e+01
  3.617150e+00   1.696279e+01   1.361141e+01
  3.619870e+00   2.281455e+01   1.380114e+01
  3.622600e+00   1.664818e+01   1.364640e+01
  3.625330e+00  -4.595939e+00   1.313132e+01
  3.628050e+00   1.767118e+01   1.371634e+01
  3.630780e+00  -1.038942e+01   1.298099e+01
  3.633510e+00  -2.786485e+00   1.303518e+01
  3.636230e+00   6.084212e+00   1.345263e+01
  3.638960e+00   1.937403e+01   1.359244e+01
  3.641690e+00  -1.342812e+01   1.289365e+01
  3.644410e+00   3.402942e+01   1.393286e+01
  3.647140e+00   1.949445e+01   1.369654e+01
  3.649870e+00   2.299127e+01   1.371294e+01
  3.652600e+00   2.097252e+01   1.372919e+01
  3.655320e+00  -1.095970e+00   1.318020e+01
  3.658050e+00   6.800364e+00   1.334374e+01
  3.660780e+00   3.657579e+01   1.396540e+01
  3.663500e+00   3.722121e-01   1.318266e+01
  3.666230e+00   9.800030e+00   1.347191e+01
  3.668960e+00   3.552433e+01   1.405406e+01
  3.671680e+00   1.348103e+01   1.366502e+01
  3.674410e+00   1.329448e+01   1.353748e+01
  3.677140e+00   6.905970e+00   1.323569e+01
  3.679860e+00   6.517879e+00   1.329158e+01
  3.682590e+00   1.173212e+01   1.364989e+01
  3.685320e+00   5.118879e+00   1.337958e+01
  3.688040e+00   2.661591e+01   1.374507e+01
  3.690770e+00   3.548212e+00   1.336547e+01
  3.693500e+00   2.822067e+01   1.381473e+01
  3.696220e+00   2.280442e+01   1.371446e+01
  3.698950e+00   2.917685e+01   1.402570e+01
  3.701680e+00   7.046667e+00   1.340399e+01
  3.704400e+00   3.298709e+01   1.411187e+01
  3.707130e+00   1.872188e+01   1.374848e+01
  3.709860e+00   9.913939e+00   1.347184e+01
  3.712580e+00   1.291773e+01   1.361098e+01
  3.715310e+00   1.075991e+01   1.340832e+01
  3.718040e+00  -2.671030e+00   1.321563e+01
  3.720760e+00   3.199618e+01   1.400489e+01
  3.723490e+00  -3.059970e+00   1.313387e+01
  3.726220e+00  -9.415091e+00   1.298040e+01
  3.728940e+00   2.959352e+01   1.395445e+01
  3.731670e+00  -2.721212e+00   1.314828e+01
  3.734400e+00   6.804030e+00   1.349095e+01
  3.737120e+00   1.612245e+01   1.373390e+01
  3.739850e+00  -5.165424e+00   1.298551e+01
  3.742580e+00   1.650055e+01   1.364529e+01
  3.745300e+00   2.646512e+01   1.395818e+01
  3.748030e+00   6.381818e+00   1.333426e+01
  3.750760e+00  -1.800303e+00   1.316607e+01
  3.753490e+00   8.470424e+00   1.336060e+01
  3.756210e+00  -2.520076e+01   1.262092e+01
  3.758940e+00   9.938364e+00   1.341449e+01
  3.761670e+00  -4.675970e+00   1.311262e+01
  3.764390e+00   2.080370e+01   1.376647e+01
  3.767120e+00   1.032030e+01   1.340076e+01
  3.769850e+00  -7.527485e+00   1.309442e+01
  3.772570e+00   1.212779e+01   1.355691e+01
  3.775300e+00   1.325258e+01   1.354129e+01
  3.778030e+00   3.124394e+00   1.339725e+01
  3.780750e+00   2.049221e+01   1.374954e+01
  3.783480e+00   1.953848e+00   1.329611e+01
  3.786210e+00   2.352255e+01   1.381724e+01
  3.788930e+00  -4.815939e+00   1.308955e+01
  3.791660e+00  -1.328485e-01   1.327648e+01
  3.794390e+00   1.000182e+01   1.343281e+01
  3.797110e+00   2.170552e+01   1.376637e+01
  3.799840e+00   3.869212e+00   1.343632e+01
  3.802570e+00   3.649952e+01   1.424222e+01
  3.805290e+00   4.157939e+00   1.339339e+01
  3.808020e+00   2.126706e+01   1.380258e+01
  3.810750e+00  -9.457667e+00   1.297490e+01
  3.813470e+00   1.809182e+00   1.323723e+01
  3.816200e+00   3.765152e+00   1.336236e+01
  3.818930e+00   2.462791e+01   1.370961e+01
  3.821650e+00   3.052352e+01   1.391844e+01
  3.824380e+00  -4.507061e+00   1.299899e+01
  3.827110e+00   2.012152e+01   1.374990e+01
  3.829830e+00   6.714273e+00   1.352951e+01
  3.832560e+00   4.219652e+01   1.418701e+01
  3.835290e+00   1.050800e+01   1.337702e+01
  3.838010e+00   6.273636e+00   1.342298e+01
  3.840740e+00   1.857979e+01   1.362520e+01
  3.843470e+00   1.157658e+01   1.346802e+01
  3.846200e+00   7.822909e+00   1.345562e+01
  3.848920e+00   1.303036e+01   1.348265e+01
  3.851650e+00   1.064852e+01   1.346652e+01
  3.854380e+00  -6.740697e+00   1.302025e+01
  3.857100e+00   4.091473e+01   1.430885e+01
  3.859830e+00  -7.430909e-01   1.315405e+01
  3.862560e+00   2.142394e+00   1.325206e+01
  3.865280e+00   1.365936e+01   1.366731e+01
  3.868010e+00   1.633209e+01   1.366226e+01
  3.870740e+00   6.105879e+00   1.349164e+01
  3.873460e+00   4.110091e+00   1.334030e+01
  3.876190e+00   1.011879e+01   1.352425e+01
  3.878920e+00   8.108727e+00   1.345060e+01
  3.881640e+00   1.506709e+01   1.369852e+01
  3.884370e+00   4.247091e+00   1.348892e+01
  3.887100e+00   2.675485e+00   1.333231e+01
  3.889820e+00   1.859361e+01   1.366368e+01
  3.892550e+00   6.182424e-01   1.329428e+01
  3.895280e+00   8.905636e+00   1.350720e+01
  3.898000e+00   2.115152e-01   1.325407e+01
  3.900730e+00  -1.201152e+00   1.310910e+01
  3.903460e+00   5.433515e+00   1.335767e+01
  3.906180e+00  -8.845303e+00   1.296534e+01
  3.908910e+00   4.523142e+01   1.434148e+01
  3.911640e+00  -5.717000e+00   1.306583e+01
  3.914360e+00   1.605745e+01   1.366377e+01
  3.917090e+00  -8.365970e+00   1.295089e+01
  3.919820e+00   1.648985e+01   1.369834e+01
  3.922540e+00  -6.482818e+00   1.306757e+01
  3.925270e+00   3.038182e+01   1.390079e+01
  3.928000e+00   1.898809e+01   1.368011e+01
  3.930720e+00   2.582606e+01   1.379762e+01
  3.933450e+00   1.786409e+01   1.367759e+01
  3.936180e+00   9.785152e+00   1.349218e+01
  3.938910e+00   2.654806e+01   1.388671e+01
  3.941630e+00   1.202139e+01   1.354253e+01
  3.944360e+00   2.442682e+01   1.385331e+01
  3.947090e+00  -9.466848e+00   1.301823e+01
  3.949810e+00  -1.282182e+00   1.338870e+01
  3.952540e+00   1.703552e+01   1.359037e+01
  3.955270e+00   1.710024e+01   1.373485e+01
  3.957990e+00   3.220961e+01   1.403970e+01
  3.960720e+00   7.039152e+00   1.324717e+01
  3.963450e+00   1.718361e+01   1.371575e+01
  3.966170e+00  -9.508788e+00   1.290882e+01
  3.968900e+00  -8.839545e+00   1.310220e+01
  3.971630e+00   2.234679e+01   1.376570e+01
  3.974350e+00  -4.171758e+00   1.306994e+01
  3.977080e+00  -3.293333e+00   1.317842e+01
  3.979810e+00   1.067458e+01   1.352747e+01
  3.982530e+00  -1.849333e+00   1.323741e+01
  3.985260e+00   7.238091e+00   1.345383e+01
  3.987990e+00  -3.981818e-02   1.325428e+01
  3.990710e+00  -1.125161e+01   1.302947e+01
  3.993440e+00   1.361400e+01   1.354095e+01
  3.996170e+00  -5.443758e+00   1.304238e+01
  3.998890e+00   1.073615e+01   1.367010e+01
  4.001620e+00   2.090645e+01   1.364230e+01
  4.004350e+00   9.626727e+00   1.336227e+01
  4.007070e+00   2.152909e+00   1.341681e+01
  4.009800e+00  -1.173836e+01   1.296830e+01
  4.012530e+00   2.725676e+01   1.392156e+01
  4.015250e+00   2.397888e+01   1.390690e+01
  4.017980e+00  -2.894712e+01   1.260512e+01
  4.020710e+00  -7.432303e+00   1.315945e+01
  4.023430e+00   1.741691e+01   1.366475e+01
  4.026160e+00  -2.406976e+01   1.260182e+01
  4.028890e+00   1.115458e+01   1.355592e+01
  4.031610e+00  -1.337652e+01   1.290420e+01
  4.034340e+00   1.041979e+01   1.350966e+01
  4.037070e+00   1.716815e+01   1.375194e+01
  4.039800e+00   2.203830e+01   1.389087e+01
  4.042520e+00   1.202952e+01   1.352238e+01
  4.045250e+00  -1.408055e+01   1.274698e+01
  4.047980e+00   3.600121e+01   1.419575e+01
  4.050700e+00   1.765455e+01   1.361076e+01
  4.053430e+00   8.652121e-01   1.332482e+01
  4.056160e+00   1.366794e+01   1.349029e+01
  4.058880e+00   1.792088e+01   1.362718e+01
  4.061610e+00   1.329315e+01   1.359400e+01
  4.064340e+00   7.665000e+00   1.341137e+01
  4.067060e+00  -1.427824e+01   1.295185e+01
  4.069790e+00  -1.164848e+01   1.304414e+01
  4.072520e+00   1.363667e+01   1.348424e+01
  4.075240e+00   2.244485e+01   1.389060e+01
  4.077970e+00   1.593094e+01   1.362777e+01
  4.080700e+00   1.068994e+01   1.362977e+01
  4.083420e+00   2.230315e+01   1.387208e+01
  4.086150e+00  -1.409848e+00   1.329635e+01
  4.088880e+00   9.274848e+00   1.343593e+01
  4.091600e+00   1.466142e+01   1.352180e+01
  4.094330e+00  -3.604848e+00   1.333556e+01
  4.097060e+00  -1.714636e+00   1.331198e+01
  4.099780e+00  -9.892727e-01   1.323277e+01
  4.102510e+00   5.336697e+00   1.343742e+01
  4.105240e+00   2.999927e+01   1.406158e+01
  4.107960e+00   1.695409e+01   1.371872e+01
  4.110690e+00   1.334142e+01   1.368197e+01
  4.113420e+00   2.881221e+01   1.397315e+01
  4.116140e+00   2.474824e+01   1.387045e+01
  4.118870e+00   2.486967e+01   1.390603e+01
  4.121600e+00  -9.390000e-01   1.315423e+01
  4.124320e+00   1.292997e+01   1.350116e+01
  4.127050e+00   2.184494e+01   1.380201e+01
  4.129780e+00   3.902239e+01   1.410426e+01
  4.132510e+00   1.525530e+01   1.359509e+01
  4.135230e+00   1.243088e+01   1.362966e+01
  4.137960e+00   1.317388e+01   1.368214e+01
  4.140690e+00  -1.583803e+01   1.283862e+01
  4.143410e+00   1.904124e+01   1.380277e+01
  4.146140e+00   1.948488e+01   1.384000e+01
  4.148870e+00   2.422606e+01   1.374595e+01
  4.151590e+00   4.470882e+01   1.443042e+01
  4.154320e+00  -9.921242e+00   1.307006e+01
  4.157050e+00  -2.991273e+00   1.327592e+01
  4.159770e+00   2.180842e+01   1.380149e+01
  4.162500e+00  -3.720091e+00   1.307830e+01
  4.165230e+00  -9.185333e+00   1.298963e+01
  4.167950e+00   1.342594e+01   1.379156e+01
  4.170680e+00  -2.208182e+00   1.330918e+01
  4.173410e+00  -1.577400e+01   1.298136e+01
  4.176130e+00  -1.159679e+01   1.294910e+01
  4.178860e+00  -2.353933e+01   1.272422e+01
  4.181590e+00   2.544848e-01   1.319382e+01
  4.184310e+00  -1.225267e+01   1.295856e+01
  4.187040e+00   1.940009e+01   1.373347e+01
  4.189770e+00   1.115748e+01   1.350699e+01
  4.192490e+00  -2.419970e+00   1.318542e+01
  4.195220e+00   1.342745e+01   1.363399e+01
  4.197950e+00   1.106452e+01   1.363098e+01
  4.200670e+00   4.910273e+00   1.348824e+01
  4.203400e+00   2.237506e+01   1.383688e+01
  4.206130e+00  -8.612212e+00   1.301246e+01
  4.208850e+00   1.254827e+01   1.347335e+01
  4.211580e+00   2.191933e+01   1.369309e+01
  4.214310e+00  -1.753591e+01   1.269851e+01
  4.217030e+00   2.549906e+01   1.381538e+01
  4.219760e+00   3.587039e+01   1.426562e+01
  4.222490e+00   1.024712e+01   1.349174e+01
  4.225210e+00   8.988606e+00   1.356184e+01
  4.227940e+00   2.099470e+01   1.376628e+01
  4.230670e+00   1.414552e+01   1.355678e+01
  4.233400e+00   1.256021e+01   1.364622e+01
  4.236120e+00   2.056594e+01   1.382065e+01
  4.238850e+00   1.430667e+01   1.363194e+01
  4.241580e+00  -1.311809e+01   1.309345e+01
  4.244300e+00   2.113145e+01   1.390952e+01
  4.247030e+00  -1.666879e+00   1.336775e+01
  4.249760e+00   3.997879e+00   1.337779e+01
  4.252480e+00   2.941524e+01   1.393697e+01
  4.255210e+00   2.917839e+01   1.399091e+01
  4.257940e+00   1.302073e+01   1.352145e+01
  4.260660e+00  -6.537273e+00   1.302468e+01
  4.263390e+00   2.422758e+00   1.338503e+01
  4.266120e+00  -2.528339e+01   1.270652e+01
  4.268840e+00  -1.385636e+01   1.280969e+01
  4.271570e+00  -7.428121e+00   1.314890e+01
  4.274300e+00   2.003148e+01   1.392837e+01
  4.277020e+00   6.537697e+00   1.359889e+01
  4.279750e+00  -8.411091e+00   1.308300e+01
  4.282480e+00   1.241558e+01   1.354386e+01
  4.285200e+00  -1.096000e+00   1.309442e+01
  4.287930e+00   2.487142e+01   1.388825e+01
  4.290660e+00   2.543376e+01   1.383463e+01
  4.293380e+00   2.465752e+01   1.397768e+01
  4.296110e+00   1.093818e+00   1.343905e+01
  4.298840e+00  -6.902212e+00   1.312953e+01
  4.301560e+00  -9.969758e+00   1.308460e+01
  4.304290e+00  -9.476970e-01   1.320270e+01
  4.307020e+00   2.845224e+01   1.395604e+01
  4.309740e+00   2.082442e+01   1.383788e+01
  4.312470e+00   2.532373e+01   1.397680e+01
  4.315200e+00  -1.281282e+01   1.305494e+01
  4.317920e+00   5.288000e+00   1.340063e+01
  4.320650e+00   9.034576e+00   1.354361e+01
  4.323380e+00   2.762121e+00   1.347660e+01
  4.326110e+00  -2.744848e+00   1.327566e+01
  4.328830e+00  -5.640091e+00   1.316188e+01
  4.331560e+00   1.314473e+01   1.364714e+01
  4.334290e+00   1.256124e+01   1.366449e+01
  4.337010e+00  -1.417461e+01   1.289980e+01
  4.339740e+00  -1.090591e+01   1.295841e+01
  4.342470e+00   4.654667e+00   1.333595e+01
  4.345190e+00   2.270876e+01   1.376380e+01
  4.347920e+00   2.385424e+00   1.328583e+01
  4.350650e+00  -8.047091e+00   1.316430e+01
  4.353370e+00   2.267906e+01   1.385508e+01
  4.356100e+00   2.694445e+01   1.399301e+01
  4.358830e+00   8.584848e-02   1.336890e+01
  4.361550e+00   2.434870e+01   1.395967e+01
  4.364280e+00   1.143139e+01   1.359416e+01
  4.367010e+00   2.158033e+01   1.380107e+01
  4.369730e+00   7.503788e+00   1.354315e+01
  4.372460e+00   1.166752e+01   1.358059e+01
  4.375190e+00  -1.866748e+01   1.279082e+01
  4.377910e+00  -1.767315e+01   1.280195e+01
  4.380640e+00   3.883055e+01   1.408783e+01
  4.383370e+00   2.820830e+01   1.400955e+01
  4.386090e+00   2.826667e-01   1.326402e+01
  4.388820e+00   1.969891e+01   1.380353e+01
  4.391550e+00   2.224130e+01   1.380107e+01
  4.394270e+00   2.251564e+01   1.380219e+01
  4.397000e+00   2.495121e+01   1.397742e+01
  4.399730e+00   3.295424e+00   1.331018e+01
  4.402450e+00  -1.427609e+01   1.311800e+01
  4.405180e+00  -1.231788e+00   1.321797e+01
  4.407910e+00  -1.274364e+00   1.331471e+01
  4.410630e+00  -4.139242e+00   1.308434e+01
  4.413360e+00  -3.321939e+00   1.329156e+01
  4.416090e+00   1.205852e+01   1.357342e+01
  4.418810e+00   4.725273e+00   1.348847e+01
  4.421540e+00   1.520197e+01   1.369708e+01
  4.424270e+00   2.276694e+01   1.388935e+01
  4.427000e+00  -7.153636e-01   1.313540e+01
  4.429720e+00  -1.615167e+01   1.285242e+01
  4.432450e+00   1.611848e+00   1.334590e+01
  4.435180e+00   1.451061e+00   1.331802e+01
  4.437900e+00   1.722452e+01   1.373476e+01
  4.440630e+00  -1.021945e+01   1.317057e+01
  4.443360e+00   2.512645e+01   1.397698e+01
  4.446080e+00   9.845848e+00   1.359738e+01
  4.448810e+00   5.269939e+00   1.341372e+01
  4.451540e+00  -3.986161e+01   1.219330e+01
  4.454260e+00   8.558879e+00   1.354754e+01
  4.456990e+00   1.720727e+01   1.376993e+01
  4.459720e+00  -6.681667e+00   1.329488e+01
  4.462440e+00  -5.836333e+00   1.312582e+01
  4.465170e+00   2.174879e+00   1.336394e+01
  4.467900e+00  -1.126748e+01   1.286093e+01
  4.470620e+00  -5.262182e+00   1.314669e+01
  4.473350e+00  -4.022879e+00   1.325827e+01
  4.476080e+00  -3.103697e+00   1.323862e+01
  4.478800e+00   2.279045e+01   1.387246e+01
  4.481530e+00  -6.742727e-01   1.325491e+01
  4.484260e+00   8.662636e+00   1.343656e+01
  4.486980e+00  -1.358879e+00   1.324044e+01
  4.489710e+00   2.069803e+01   1.380253e+01
  4.492440e+00   9.307879e-01   1.320450e+01
  4.495160e+00   5.338848e+00   1.352475e+01
  4.497890e+00   9.191182e+00   1.348860e+01
  4.500620e+00   5.164848e+00   1.343502e+01
  4.503340e+00  -1.502276e+01   1.294746e+01
  4.506070e+00   1.896258e+01   1.374923e+01
  4.508800e+00  -1.719424e+00   1.321468e+01
  4.511520e+00  -2.037103e+01   1.277933e+01
  4.514250e+00   1.215152e-01   1.320161e+01
  4.516980e+00  -9.134242e-01   1.330202e+01
  4.519710e+00   1.127742e+01   1.352106e+01
  4.522430e+00   1.028600e+01   1.354414e+01
  4.525160e+00   1.879855e+01   1.385782e+01
  4.527890e+00   9.273788e+00   1.359625e+01
  4.530610e+00   1.690197e+01   1.373419e+01
  4.533340e+00   1.018839e+01   1.354428e+01
  4.536070e+00   6.443970e+00   1.359900e+01
  4.538790e+00   1.082361e+01   1.352156e+01
  4.541520e+00   1.693791e+01   1.376935e+01
  4.544250e+00   1.350303e-01   1.334425e+01
  4.546970e+00   1.624909e+01   1.362594e+01
  4.549700e+00  -2.355697e+00   1.328506e+01
  4.552430e+00   2.186433e+01   1.378468e+01
  4.555150e+00   1.115312e+01   1.364908e+01
  4.557880e+00   2.782724e+01   1.406370e+01
  4.560610e+00  -7.654303e+00   1.308325e+01
  4.563330e+00   1.204545e+00   1.337436e+01
  4.566060e+00   1.883712e+01   1.378636e+01
  4.568790e+00   5.989485e+00   1.339995e+01
  4.571510e+00  -1.113212e+01   1.302468e+01
  4.574240e+00  -6.088667e+00   1.312867e+01
  4.576970e+00   4.172273e+00   1.339626e+01
  4.579690e+00   2.764988e+01   1.392108e+01
  4.582420e+00  -2.334315e+01   1.273047e+01
  4.585150e+00  -1.012718e+01   1.305152e+01
  4.587870e+00   1.409491e+01   1.366439e+01
  4.590600e+00   2.342585e+01   1.383671e+01
  4.593330e+00   4.229594e+01   1.438095e+01
  4.596050e+00   6.986000e+00   1.350907e+01
  4.598780e+00   4.596485e+00   1.343559e+01
  4.601510e+00   2.385588e+01   1.394245e+01
  4.604230e+00   3.051994e+01   1.397185e+01
  4.606960e+00   2.495561e+01   1.381694e+01
working-directory: /dataInt/p12/p3l-pkursula/2016-05-27/BatchMode
header-file: images/header/img_0243_00002.txt
image-file: images/pilatus1m/img_0243_00002.tiff
angular-axis-file: etc/radial-averaging/saxs-2/2016-05-26-saxs2-saxis.dat
beamstop-mask-file: etc/radial-averaging/saxs-2/2016_05_26_saxs2_3.msk
detector-response-file: none
beam-center-x: 2240.0000
beam-center-y: 285.0000
unit-time: 100.0000
channel-first: 5
channel-last: 1688
angular-unit: nanometer
Run Number: 243
Description: GADL1
Sample: GADL1_2
Buffer: GADL1
Code: GADL1_2_GADL1
Concentration [mg/ml]: 3.30
Exposure delay [s]: 0.000
Exposure time [s]: 0.045
Exposure period [s]: 0.050
Experimental Shutter Delay [PLC cycle time]: 2000
Detector Delay [PLC cycle time]: 2100
Time Stamp (begin): 900
Time Stamp (end): 99
PETRA Current: 100.42
Energy: 10.0
Bragg Angle: 10.816
Wavelength: 1.24
Transmitted Beam (counts): 49950
Transmitted Beam (mean): 2.37388
Transmitted Beam (std): 0
Transmitted Beam (min): 0
Transmitted Beam (max): 2.49115
Diode 2: 4.258e-08
Detector Position: 2
Flytube Vacuum: 3.615e-04
SC Current Storage Temperature: 14.3
SC Target Storage Temperature: 14.0
SEU Current Temperature: 20.2
SEU Target Temperature: 20.0
datop-operation: processed/averaged/GADL1_2_GADL1_0243_sample.dat SUB processed/averaged/GADL1_2_GADL1_0243_buffer.dat
parent: processed/subtracted/GADL1_2_GADL1_0243_sub.dat
creator: datop
creator-version: v0.4 (r7658)
datop-operation: processed/subtracted/GADL1_2_GADL1_0243_sub.dat DIV 3.3
