# Supplementary material for: Structure of the mouse acidic amino acid decarboxylase GADL1
Source: Acta Crystallogr F Struct Biol Commun. 2018 Jan 1;74(Pt 1):65–73. doi: 10.1107/S2053230X17017848 (PMC5947694; doi:10.1107/S2053230X17017848)
Supplement: Supplementary file 3 [file f-74-00065-sup3.zip › gadl1-raw-data/GADL1_3_GADL1_0245.dat]

Sample description: GADL1
Sample: GADL1  c= 1.6000 mg/ml  Code: GADL1_3_GADL1
Parent(s): processed/subtracted/GADL1_3_GADL1_0245_sub.dat
  1.782260e-02   5.498438e+03   9.907806e+02
  2.054940e-02   5.987188e+03   9.590500e+02
  2.327610e-02   1.488375e+03   8.314031e+02
  2.600290e-02   3.034875e+03   7.220725e+02
  2.872970e-02   3.292437e+03   6.428619e+02
  3.145640e-02   3.729000e+03   4.857582e+02
  3.418320e-02   4.016494e+03   4.717231e+02
  3.690990e-02   4.272625e+03   4.227064e+02
  3.963670e-02   4.807437e+03   3.545854e+02
  4.236350e-02   4.494544e+03   3.126296e+02
  4.509020e-02   4.182244e+03   2.582011e+02
  4.781700e-02   3.565975e+03   2.264607e+02
  5.054380e-02   3.739669e+03   1.860460e+02
  5.327050e-02   4.071650e+03   1.662345e+02
  5.599730e-02   3.857325e+03   1.531722e+02
  5.872400e-02   3.908750e+03   1.423433e+02
  6.145080e-02   3.693675e+03   1.219036e+02
  6.417760e-02   3.877513e+03   1.180834e+02
  6.690430e-02   3.804669e+03   1.099742e+02
  6.963110e-02   3.771963e+03   1.011096e+02
  7.235780e-02   3.681402e+03   9.177519e+01
  7.508460e-02   3.698770e+03   8.609431e+01
  7.781140e-02   3.706128e+03   8.669756e+01
  8.053810e-02   3.613908e+03   8.257737e+01
  8.326490e-02   3.541566e+03   7.448419e+01
  8.599160e-02   3.619289e+03   7.326494e+01
  8.871840e-02   3.690142e+03   6.758850e+01
  9.144520e-02   3.584094e+03   6.772875e+01
  9.417190e-02   3.568163e+03   6.476413e+01
  9.689870e-02   3.506767e+03   6.063115e+01
  9.962550e-02   3.520467e+03   6.234446e+01
  1.023520e-01   3.508395e+03   5.841659e+01
  1.050790e-01   3.415646e+03   5.740371e+01
  1.078060e-01   3.498846e+03   5.272631e+01
  1.105320e-01   3.548462e+03   5.304594e+01
  1.132590e-01   3.439721e+03   5.355410e+01
  1.159860e-01   3.499529e+03   4.899906e+01
  1.187130e-01   3.480871e+03   4.915046e+01
  1.214400e-01   3.418119e+03   4.601119e+01
  1.241660e-01   3.304089e+03   4.627023e+01
  1.268930e-01   3.396951e+03   4.638334e+01
  1.296200e-01   3.326246e+03   4.436892e+01
  1.323470e-01   3.418737e+03   4.383646e+01
  1.350730e-01   3.340002e+03   4.207467e+01
  1.378000e-01   3.315822e+03   4.197247e+01
  1.405270e-01   3.312038e+03   3.943158e+01
  1.432540e-01   3.330465e+03   4.000925e+01
  1.459800e-01   3.266517e+03   4.029839e+01
  1.487070e-01   3.203367e+03   3.806928e+01
  1.514340e-01   3.185957e+03   3.882121e+01
  1.541610e-01   3.250748e+03   3.591934e+01
  1.568870e-01   3.155589e+03   3.711494e+01
  1.596140e-01   3.202389e+03   3.602567e+01
  1.623410e-01   3.238903e+03   3.590157e+01
  1.650680e-01   3.110086e+03   3.525826e+01
  1.677940e-01   3.089262e+03   3.404060e+01
  1.705210e-01   3.103589e+03   3.382487e+01
  1.732480e-01   3.070462e+03   3.331604e+01
  1.759750e-01   3.143851e+03   3.304563e+01
  1.787020e-01   3.092758e+03   3.329911e+01
  1.814280e-01   3.087220e+03   3.147574e+01
  1.841550e-01   2.977042e+03   3.227297e+01
  1.868820e-01   3.035036e+03   3.140958e+01
  1.896090e-01   3.055816e+03   3.022679e+01
  1.923350e-01   3.000168e+03   3.124639e+01
  1.950620e-01   2.979392e+03   3.014579e+01
  1.977890e-01   2.903526e+03   3.059173e+01
  2.005160e-01   2.920822e+03   2.891240e+01
  2.032420e-01   2.951042e+03   3.077569e+01
  2.059690e-01   2.890769e+03   3.099936e+01
  2.086960e-01   2.856394e+03   3.081436e+01
  2.114230e-01   2.838924e+03   3.059661e+01
  2.141490e-01   2.891084e+03   3.014583e+01
  2.168760e-01   2.886495e+03   3.108909e+01
  2.196030e-01   2.825619e+03   3.028986e+01
  2.223300e-01   2.808887e+03   2.967549e+01
  2.250560e-01   2.796774e+03   3.050024e+01
  2.277830e-01   2.792270e+03   2.929859e+01
  2.305100e-01   2.732594e+03   3.045831e+01
  2.332370e-01   2.737306e+03   2.908211e+01
  2.359640e-01   2.740054e+03   2.898239e+01
  2.386900e-01   2.658001e+03   2.910844e+01
  2.414170e-01   2.670686e+03   2.889864e+01
  2.441440e-01   2.655486e+03   2.952167e+01
  2.468710e-01   2.633372e+03   2.766770e+01
  2.495970e-01   2.650819e+03   2.752573e+01
  2.523240e-01   2.614497e+03   2.627546e+01
  2.550510e-01   2.636276e+03   2.620299e+01
  2.577780e-01   2.601542e+03   2.586106e+01
  2.605040e-01   2.614996e+03   2.534057e+01
  2.632310e-01   2.646305e+03   2.579134e+01
  2.659580e-01   2.621356e+03   2.524315e+01
  2.686850e-01   2.551286e+03   2.428424e+01
  2.714110e-01   2.518222e+03   2.448606e+01
  2.741380e-01   2.503764e+03   2.391142e+01
  2.768650e-01   2.483091e+03   2.452495e+01
  2.795920e-01   2.476887e+03   2.329896e+01
  2.823180e-01   2.428271e+03   2.335046e+01
  2.850450e-01   2.412829e+03   2.382706e+01
  2.877720e-01   2.430735e+03   2.279752e+01
  2.904990e-01   2.401189e+03   2.299836e+01
  2.932250e-01   2.392554e+03   2.229570e+01
  2.959520e-01   2.407701e+03   2.255236e+01
  2.986790e-01   2.342927e+03   2.267846e+01
  3.014060e-01   2.328808e+03   2.212709e+01
  3.041330e-01   2.323300e+03   2.185909e+01
  3.068590e-01   2.299161e+03   2.158799e+01
  3.095860e-01   2.320458e+03   2.169188e+01
  3.123130e-01   2.270379e+03   2.154856e+01
  3.150400e-01   2.248240e+03   2.084226e+01
  3.177660e-01   2.258820e+03   2.121985e+01
  3.204930e-01   2.231254e+03   2.129140e+01
  3.232200e-01   2.211626e+03   2.076524e+01
  3.259470e-01   2.187792e+03   2.057648e+01
  3.286730e-01   2.204189e+03   2.036229e+01
  3.314000e-01   2.155942e+03   2.042868e+01
  3.341270e-01   2.175097e+03   2.058087e+01
  3.368540e-01   2.107809e+03   1.987831e+01
  3.395800e-01   2.112629e+03   1.954982e+01
  3.423070e-01   2.081801e+03   2.042980e+01
  3.450340e-01   2.067691e+03   1.994024e+01
  3.477610e-01   2.046430e+03   2.062926e+01
  3.504870e-01   2.027812e+03   1.984582e+01
  3.532140e-01   1.991644e+03   1.978097e+01
  3.559410e-01   2.029329e+03   2.044997e+01
  3.586680e-01   2.026061e+03   1.976898e+01
  3.613950e-01   1.998625e+03   2.008337e+01
  3.641210e-01   1.974203e+03   1.934369e+01
  3.668480e-01   1.948129e+03   1.965534e+01
  3.695750e-01   1.926547e+03   2.022311e+01
  3.723020e-01   1.925656e+03   1.934323e+01
  3.750280e-01   1.912942e+03   1.963725e+01
  3.777550e-01   1.875371e+03   1.933797e+01
  3.804820e-01   1.874632e+03   1.955995e+01
  3.832090e-01   1.871334e+03   1.959246e+01
  3.859350e-01   1.816391e+03   1.886901e+01
  3.886620e-01   1.818419e+03   1.961746e+01
  3.913890e-01   1.793279e+03   1.901593e+01
  3.941160e-01   1.793213e+03   1.895247e+01
  3.968420e-01   1.778202e+03   1.889491e+01
  3.995690e-01   1.736146e+03   1.853864e+01
  4.022960e-01   1.772860e+03   1.892882e+01
  4.050230e-01   1.714709e+03   1.879474e+01
  4.077490e-01   1.691884e+03   1.837547e+01
  4.104760e-01   1.694553e+03   1.839861e+01
  4.132030e-01   1.668469e+03   1.830056e+01
  4.159300e-01   1.671290e+03   1.875950e+01
  4.186560e-01   1.668763e+03   1.818790e+01
  4.213830e-01   1.622766e+03   1.839252e+01
  4.241100e-01   1.636046e+03   1.782661e+01
  4.268370e-01   1.630881e+03   1.833765e+01
  4.295640e-01   1.599220e+03   1.815713e+01
  4.322900e-01   1.573700e+03   1.763903e+01
  4.350170e-01   1.571582e+03   1.823629e+01
  4.377440e-01   1.542231e+03   1.770484e+01
  4.404710e-01   1.561369e+03   1.772749e+01
  4.431970e-01   1.537607e+03   1.729265e+01
  4.459240e-01   1.511591e+03   1.743530e+01
  4.486510e-01   1.500242e+03   1.761796e+01
  4.513780e-01   1.494842e+03   1.718321e+01
  4.541040e-01   1.473657e+03   1.743180e+01
  4.568310e-01   1.467359e+03   1.691769e+01
  4.595580e-01   1.452882e+03   1.739095e+01
  4.622850e-01   1.453109e+03   1.733896e+01
  4.650110e-01   1.431459e+03   1.678091e+01
  4.677380e-01   1.376905e+03   1.688552e+01
  4.704650e-01   1.411856e+03   1.683232e+01
  4.731920e-01   1.382702e+03   1.692707e+01
  4.759180e-01   1.358804e+03   1.649309e+01
  4.786450e-01   1.332114e+03   1.647214e+01
  4.813720e-01   1.331083e+03   1.669000e+01
  4.840990e-01   1.341584e+03   1.655487e+01
  4.868260e-01   1.318173e+03   1.654102e+01
  4.895520e-01   1.304564e+03   1.626963e+01
  4.922790e-01   1.265581e+03   1.620884e+01
  4.950060e-01   1.279883e+03   1.626440e+01
  4.977330e-01   1.250026e+03   1.615126e+01
  5.004590e-01   1.242322e+03   1.591651e+01
  5.031860e-01   1.234002e+03   1.593732e+01
  5.059130e-01   1.219589e+03   1.612571e+01
  5.086400e-01   1.230351e+03   1.578841e+01
  5.113660e-01   1.168206e+03   1.572277e+01
  5.140930e-01   1.175529e+03   1.572669e+01
  5.168200e-01   1.163442e+03   1.570558e+01
  5.195470e-01   1.187736e+03   1.567146e+01
  5.222730e-01   1.139822e+03   1.559722e+01
  5.250000e-01   1.140672e+03   1.536512e+01
  5.277270e-01   1.128579e+03   1.562654e+01
  5.304540e-01   1.120864e+03   1.513799e+01
  5.331800e-01   1.130313e+03   1.554669e+01
  5.359070e-01   1.101590e+03   1.513359e+01
  5.386340e-01   1.080286e+03   1.514456e+01
  5.413610e-01   1.089402e+03   1.516715e+01
  5.440880e-01   1.087442e+03   1.500314e+01
  5.468140e-01   1.044629e+03   1.513289e+01
  5.495410e-01   1.045366e+03   1.472091e+01
  5.522680e-01   1.035721e+03   1.497864e+01
  5.549950e-01   1.024287e+03   1.500185e+01
  5.577210e-01   1.029774e+03   1.443466e+01
  5.604480e-01   1.003006e+03   1.469307e+01
  5.631750e-01   1.005355e+03   1.457885e+01
  5.659020e-01   9.893737e+02   1.481391e+01
  5.686280e-01   9.598963e+02   1.450489e+01
  5.713550e-01   9.758962e+02   1.438229e+01
  5.740820e-01   9.748725e+02   1.440551e+01
  5.768090e-01   9.393125e+02   1.446224e+01
  5.795350e-01   9.460887e+02   1.412642e+01
  5.822620e-01   8.951369e+02   1.428001e+01
  5.849890e-01   9.144919e+02   1.419006e+01
  5.877160e-01   9.114106e+02   1.416742e+01
  5.904420e-01   8.876381e+02   1.417655e+01
  5.931690e-01   9.000462e+02   1.383646e+01
  5.958960e-01   9.032631e+02   1.396192e+01
  5.986230e-01   8.662819e+02   1.406956e+01
  6.013490e-01   8.564837e+02   1.385138e+01
  6.040760e-01   8.723438e+02   1.380542e+01
  6.068030e-01   8.382550e+02   1.376436e+01
  6.095300e-01   8.465625e+02   1.367539e+01
  6.122570e-01   8.406225e+02   1.375479e+01
  6.149830e-01   7.967681e+02   1.363432e+01
  6.177100e-01   8.057819e+02   1.365868e+01
  6.204370e-01   8.056487e+02   1.349163e+01
  6.231640e-01   7.948206e+02   1.349319e+01
  6.258900e-01   7.932788e+02   1.330384e+01
  6.286170e-01   7.758162e+02   1.314380e+01
  6.313440e-01   7.718037e+02   1.349047e+01
  6.340710e-01   7.626494e+02   1.334481e+01
  6.367970e-01   7.498194e+02   1.332941e+01
  6.395240e-01   7.239512e+02   1.305716e+01
  6.422510e-01   7.193819e+02   1.299011e+01
  6.449780e-01   7.408881e+02   1.327860e+01
  6.477040e-01   7.511638e+02   1.310205e+01
  6.504310e-01   6.773438e+02   1.287390e+01
  6.531580e-01   6.991044e+02   1.311083e+01
  6.558850e-01   6.803288e+02   1.267474e+01
  6.586110e-01   6.919300e+02   1.306899e+01
  6.613380e-01   6.831175e+02   1.253930e+01
  6.640650e-01   6.708569e+02   1.256455e+01
  6.667920e-01   6.751687e+02   1.277279e+01
  6.695190e-01   6.604906e+02   1.265444e+01
  6.722450e-01   6.362006e+02   1.285275e+01
  6.749720e-01   6.218918e+02   1.245181e+01
  6.776990e-01   6.245929e+02   1.247730e+01
  6.804260e-01   6.213960e+02   1.259254e+01
  6.831520e-01   6.161356e+02   1.243571e+01
  6.858790e-01   6.269850e+02   1.252079e+01
  6.886060e-01   5.785622e+02   1.232293e+01
  6.913330e-01   5.926577e+02   1.225563e+01
  6.940590e-01   5.758592e+02   1.232911e+01
  6.967860e-01   5.912117e+02   1.218893e+01
  6.995130e-01   5.834259e+02   1.197856e+01
  7.022400e-01   5.587193e+02   1.219269e+01
  7.049660e-01   5.545157e+02   1.222207e+01
  7.076930e-01   5.672410e+02   1.199319e+01
  7.104200e-01   5.604742e+02   1.211459e+01
  7.131470e-01   5.559169e+02   1.209534e+01
  7.158730e-01   5.239389e+02   1.197556e+01
  7.186000e-01   5.399902e+02   1.191924e+01
  7.213270e-01   5.102677e+02   1.196442e+01
  7.240540e-01   5.259831e+02   1.254367e+01
  7.267800e-01   5.229422e+02   1.256674e+01
  7.295070e-01   5.341414e+02   1.288876e+01
  7.322340e-01   5.366817e+02   1.294814e+01
  7.349610e-01   4.896096e+02   1.288089e+01
  7.376880e-01   4.881754e+02   1.321344e+01
  7.404140e-01   4.949310e+02   1.339354e+01
  7.431410e-01   4.706135e+02   1.263541e+01
  7.458680e-01   4.813731e+02   1.246404e+01
  7.485950e-01   4.583999e+02   1.233013e+01
  7.513210e-01   4.561859e+02   1.225695e+01
  7.540480e-01   4.691558e+02   1.183897e+01
  7.567750e-01   4.366857e+02   1.200024e+01
  7.595020e-01   4.450046e+02   1.182485e+01
  7.622280e-01   4.394917e+02   1.181354e+01
  7.649550e-01   4.368469e+02   1.175548e+01
  7.676820e-01   4.371225e+02   1.155572e+01
  7.704090e-01   4.280334e+02   1.167247e+01
  7.731350e-01   4.119177e+02   1.156317e+01
  7.758620e-01   4.174656e+02   1.169246e+01
  7.785890e-01   4.063114e+02   1.154479e+01
  7.813160e-01   3.942158e+02   1.200449e+01
  7.840420e-01   3.853321e+02   1.237983e+01
  7.867690e-01   3.883629e+02   1.226427e+01
  7.894960e-01   3.783479e+02   1.226347e+01
  7.922230e-01   3.706442e+02   1.222218e+01
  7.949500e-01   3.722899e+02   1.229956e+01
  7.976760e-01   3.703244e+02   1.256096e+01
  8.004030e-01   3.627678e+02   1.206988e+01
  8.031300e-01   3.665379e+02   1.233779e+01
  8.058570e-01   3.528584e+02   1.224247e+01
  8.085830e-01   3.352547e+02   1.228579e+01
  8.113100e-01   3.303860e+02   1.210994e+01
  8.140370e-01   3.262364e+02   1.221160e+01
  8.167640e-01   3.454942e+02   1.239692e+01
  8.194900e-01   3.168134e+02   1.226570e+01
  8.222170e-01   3.353894e+02   1.219026e+01
  8.249440e-01   3.221543e+02   1.223386e+01
  8.276710e-01   3.247511e+02   1.209744e+01
  8.303970e-01   3.102416e+02   1.236940e+01
  8.331240e-01   3.126807e+02   1.228389e+01
  8.358510e-01   3.114292e+02   1.216992e+01
  8.385780e-01   3.079463e+02   1.236373e+01
  8.413040e-01   3.281465e+02   1.213493e+01
  8.440310e-01   2.975372e+02   1.234894e+01
  8.467580e-01   3.018523e+02   1.193277e+01
  8.494850e-01   2.798731e+02   1.227610e+01
  8.522120e-01   2.846919e+02   1.220682e+01
  8.549380e-01   2.867796e+02   1.227976e+01
  8.576650e-01   2.779991e+02   1.215931e+01
  8.603920e-01   2.828566e+02   1.207113e+01
  8.631190e-01   2.843941e+02   1.234566e+01
  8.658450e-01   2.645360e+02   1.219865e+01
  8.685720e-01   2.734898e+02   1.221217e+01
  8.712990e-01   2.504437e+02   1.220521e+01
  8.740260e-01   2.495615e+02   1.227765e+01
  8.767520e-01   2.613452e+02   1.220514e+01
  8.794790e-01   2.483595e+02   1.217274e+01
  8.822060e-01   2.182030e+02   1.215201e+01
  8.849330e-01   2.365736e+02   1.215369e+01
  8.876590e-01   2.454895e+02   1.238615e+01
  8.903860e-01   2.486679e+02   1.205759e+01
  8.931130e-01   2.297470e+02   1.222249e+01
  8.958400e-01   2.283955e+02   1.214774e+01
  8.985660e-01   2.084714e+02   1.217974e+01
  9.012930e-01   2.165645e+02   1.238236e+01
  9.040200e-01   2.333544e+02   1.213823e+01
  9.067470e-01   2.440377e+02   1.223092e+01
  9.094730e-01   2.063831e+02   1.228656e+01
  9.122000e-01   2.157351e+02   1.197084e+01
  9.149270e-01   2.099979e+02   1.234744e+01
  9.176540e-01   1.956559e+02   1.211176e+01
  9.203810e-01   2.100034e+02   1.213937e+01
  9.231070e-01   2.118801e+02   1.239575e+01
  9.258340e-01   1.949861e+02   1.188327e+01
  9.285610e-01   1.839594e+02   1.215904e+01
  9.312880e-01   1.863676e+02   1.184568e+01
  9.340140e-01   1.751372e+02   1.224222e+01
  9.367410e-01   1.915769e+02   1.228247e+01
  9.394680e-01   1.591844e+02   1.211551e+01
  9.421950e-01   1.665565e+02   1.234669e+01
  9.449210e-01   1.718911e+02   1.199844e+01
  9.476480e-01   1.787694e+02   1.217178e+01
  9.503750e-01   1.701803e+02   1.197759e+01
  9.531020e-01   1.554293e+02   1.225840e+01
  9.558280e-01   1.609291e+02   1.216139e+01
  9.585550e-01   1.523227e+02   1.210158e+01
  9.612820e-01   1.527269e+02   1.209781e+01
  9.640090e-01   1.571068e+02   1.198646e+01
  9.667350e-01   1.703106e+02   1.197001e+01
  9.694620e-01   1.784585e+02   1.216756e+01
  9.721890e-01   1.726798e+02   1.195316e+01
  9.749160e-01   1.504009e+02   1.221471e+01
  9.776430e-01   1.526611e+02   1.186751e+01
  9.803690e-01   1.424634e+02   1.212603e+01
  9.830960e-01   1.350879e+02   1.213066e+01
  9.858230e-01   1.603809e+02   1.191370e+01
  9.885500e-01   1.481237e+02   1.221608e+01
  9.912760e-01   1.491697e+02   1.189776e+01
  9.940030e-01   1.324623e+02   1.230601e+01
  9.967300e-01   1.228386e+02   1.181871e+01
  9.994570e-01   1.237112e+02   1.219013e+01
  1.002180e+00   1.299205e+02   1.197934e+01
  1.004910e+00   1.133610e+02   1.206336e+01
  1.007640e+00   1.136395e+02   1.216037e+01
  1.010360e+00   1.209984e+02   1.187171e+01
  1.013090e+00   1.195260e+02   1.208631e+01
  1.015820e+00   1.123481e+02   1.212228e+01
  1.018540e+00   1.337242e+02   1.207066e+01
  1.021270e+00   1.071653e+02   1.203706e+01
  1.024000e+00   1.015706e+02   1.200781e+01
  1.026720e+00   1.077936e+02   1.199011e+01
  1.029450e+00   1.100724e+02   1.209574e+01
  1.032180e+00   1.367494e+02   1.179046e+01
  1.034900e+00   9.939644e+01   1.214607e+01
  1.037630e+00   1.194726e+02   1.190801e+01
  1.040360e+00   1.150277e+02   1.208412e+01
  1.043080e+00   1.138232e+02   1.195431e+01
  1.045810e+00   9.850369e+01   1.191734e+01
  1.048540e+00   1.124007e+02   1.209861e+01
  1.051270e+00   1.090858e+02   1.210000e+01
  1.053990e+00   1.184378e+02   1.210303e+01
  1.056720e+00   1.274326e+02   1.188808e+01
  1.059450e+00   1.191355e+02   1.201381e+01
  1.062170e+00   8.533769e+01   1.192104e+01
  1.064900e+00   9.792800e+01   1.197952e+01
  1.067630e+00   1.048183e+02   1.207132e+01
  1.070350e+00   1.173934e+02   1.177882e+01
  1.073080e+00   9.005012e+01   1.200561e+01
  1.075810e+00   9.313712e+01   1.181229e+01
  1.078530e+00   8.143175e+01   1.188792e+01
  1.081260e+00   9.583744e+01   1.198339e+01
  1.083990e+00   6.134613e+01   1.180201e+01
  1.086710e+00   7.976994e+01   1.201214e+01
  1.089440e+00   9.473531e+01   1.167767e+01
  1.092170e+00   8.500244e+01   1.187543e+01
  1.094890e+00   9.995994e+01   1.191382e+01
  1.097620e+00   9.383519e+01   1.175856e+01
  1.100350e+00   1.055264e+02   1.180484e+01
  1.103070e+00   9.921231e+01   1.177204e+01
  1.105800e+00   1.014619e+02   1.183707e+01
  1.108530e+00   7.958131e+01   1.195817e+01
  1.111250e+00   6.667237e+01   1.172067e+01
  1.113980e+00   8.061644e+01   1.182635e+01
  1.116710e+00   8.214987e+01   1.191539e+01
  1.119430e+00   7.038694e+01   1.196299e+01
  1.122160e+00   6.015844e+01   1.183298e+01
  1.124890e+00   5.906900e+01   1.167522e+01
  1.127610e+00   6.879131e+01   1.178413e+01
  1.130340e+00   6.838662e+01   1.196097e+01
  1.133070e+00   5.855975e+01   1.185439e+01
  1.135790e+00   7.937212e+01   1.179275e+01
  1.138520e+00   6.183925e+01   1.177589e+01
  1.141250e+00   8.100350e+01   1.182139e+01
  1.143970e+00   7.298562e+01   1.188378e+01
  1.146700e+00   2.867219e+01   1.179228e+01
  1.149430e+00   7.876231e+01   1.186227e+01
  1.152160e+00   1.007936e+02   1.165997e+01
  1.154880e+00   6.071394e+01   1.167896e+01
  1.157610e+00   6.057500e+01   1.179466e+01
  1.160340e+00   7.500044e+01   1.174666e+01
  1.163060e+00   5.179931e+01   1.186211e+01
  1.165790e+00   5.667244e+01   1.194054e+01
  1.168520e+00   7.343694e+01   1.185953e+01
  1.171240e+00   7.718494e+01   1.175943e+01
  1.173970e+00   7.521169e+01   1.197827e+01
  1.176700e+00   5.580731e+01   1.183782e+01
  1.179420e+00   6.580644e+01   1.186859e+01
  1.182150e+00   5.506488e+01   1.179125e+01
  1.184880e+00   7.772556e+01   1.174545e+01
  1.187600e+00   7.205706e+01   1.178762e+01
  1.190330e+00   5.250669e+01   1.183130e+01
  1.193060e+00   5.596937e+01   1.175934e+01
  1.195780e+00   5.729712e+01   1.177479e+01
  1.198510e+00   5.149425e+01   1.183857e+01
  1.201240e+00   4.998869e+01   1.175200e+01
  1.203960e+00   7.253037e+01   1.180483e+01
  1.206690e+00   5.129819e+01   1.189195e+01
  1.209420e+00   7.476800e+01   1.172753e+01
  1.212140e+00   3.736862e+01   1.181068e+01
  1.214870e+00   3.984431e+01   1.186152e+01
  1.217600e+00   4.359094e+01   1.178604e+01
  1.220320e+00   6.044200e+01   1.177535e+01
  1.223050e+00   5.794762e+01   1.184446e+01
  1.225780e+00   2.918994e+01   1.190284e+01
  1.228500e+00   5.774656e+01   1.178087e+01
  1.231230e+00   5.014706e+01   1.178152e+01
  1.233960e+00   5.311069e+01   1.180319e+01
  1.236680e+00   6.027344e+01   1.173226e+01
  1.239410e+00   6.499712e+01   1.176159e+01
  1.242140e+00   5.537306e+01   1.185531e+01
  1.244870e+00   4.341400e+01   1.182163e+01
  1.247590e+00   5.549238e+01   1.166416e+01
  1.250320e+00   6.164575e+01   1.173595e+01
  1.253050e+00   4.100238e+01   1.178882e+01
  1.255770e+00   5.932094e+01   1.187937e+01
  1.258500e+00   4.763950e+01   1.181142e+01
  1.261230e+00   3.318794e+01   1.183676e+01
  1.263950e+00   3.106650e+01   1.183983e+01
  1.266680e+00   3.575625e+01   1.175311e+01
  1.269410e+00   1.897725e+01   1.195385e+01
  1.272130e+00   4.254394e+01   1.190466e+01
  1.274860e+00   3.996550e+01   1.181277e+01
  1.277590e+00   3.620394e+01   1.180345e+01
  1.280310e+00   4.367431e+01   1.180302e+01
  1.283040e+00   2.787550e+01   1.181280e+01
  1.285770e+00   6.141775e+01   1.169977e+01
  1.288490e+00   3.962206e+01   1.183707e+01
  1.291220e+00   5.726544e+01   1.174110e+01
  1.293950e+00   5.820269e+01   1.188679e+01
  1.296670e+00   4.944500e+01   1.178536e+01
  1.299400e+00   2.986062e+01   1.175186e+01
  1.302130e+00   4.257675e+01   1.192846e+01
  1.304850e+00   3.952081e+01   1.177286e+01
  1.307580e+00   4.045644e+01   1.183295e+01
  1.310310e+00   3.267744e+01   1.181429e+01
  1.313030e+00   6.210162e+01   1.183362e+01
  1.315760e+00   4.728075e+01   1.191356e+01
  1.318490e+00   3.896931e+01   1.181049e+01
  1.321210e+00   1.883800e+01   1.184636e+01
  1.323940e+00   3.559531e+01   1.188537e+01
  1.326670e+00   5.392606e+01   1.178705e+01
  1.329390e+00   2.900600e+01   1.206060e+01
  1.332120e+00   4.959119e+01   1.167314e+01
  1.334850e+00   4.165912e+01   1.186217e+01
  1.337570e+00   2.715175e+01   1.186994e+01
  1.340300e+00   1.778606e+01   1.190373e+01
  1.343030e+00   3.845012e+01   1.190250e+01
  1.345760e+00   5.754512e+01   1.188052e+01
  1.348480e+00   4.032350e+01   1.179637e+01
  1.351210e+00   5.680519e+01   1.183036e+01
  1.353940e+00   5.865769e+01   1.165829e+01
  1.356660e+00   4.901975e+01   1.196474e+01
  1.359390e+00   3.464344e+01   1.177849e+01
  1.362120e+00   3.895550e+01   1.189703e+01
  1.364840e+00   2.766019e+01   1.182838e+01
  1.367570e+00   4.241075e+01   1.178804e+01
  1.370300e+00   3.800794e+01   1.184843e+01
  1.373020e+00   5.583825e+01   1.194699e+01
  1.375750e+00   4.748781e+01   1.172894e+01
  1.378480e+00   5.361731e+01   1.179456e+01
  1.381200e+00   1.585925e+01   1.173602e+01
  1.383930e+00   3.142750e+01   1.181506e+01
  1.386660e+00   3.468969e+01   1.185781e+01
  1.389380e+00   3.485944e+01   1.188824e+01
  1.392110e+00   4.531344e+01   1.188456e+01
  1.394840e+00   2.131594e+01   1.199134e+01
  1.397560e+00   2.938725e+01   1.194303e+01
  1.400290e+00   3.412425e+01   1.170255e+01
  1.403020e+00   5.943325e+01   1.175463e+01
  1.405740e+00   3.803125e+01   1.189188e+01
  1.408470e+00   5.252688e+01   1.181679e+01
  1.411200e+00   4.790756e+01   1.181677e+01
  1.413920e+00   2.958544e+01   1.187079e+01
  1.416650e+00   3.881431e+01   1.185319e+01
  1.419380e+00   3.567331e+01   1.184597e+01
  1.422100e+00   5.883762e+01   1.192145e+01
  1.424830e+00   3.714244e+01   1.179916e+01
  1.427560e+00   2.831969e+01   1.190152e+01
  1.430280e+00   3.023769e+01   1.185315e+01
  1.433010e+00   3.517137e+01   1.188549e+01
  1.435740e+00   3.700031e+01   1.166245e+01
  1.438470e+00   5.410938e+01   1.191213e+01
  1.441190e+00   3.312888e+01   1.179205e+01
  1.443920e+00   2.590063e+01   1.181886e+01
  1.446650e+00   4.494581e+01   1.177411e+01
  1.449370e+00   2.248637e+01   1.184538e+01
  1.452100e+00   3.258056e+01   1.188155e+01
  1.454830e+00   3.378556e+01   1.197434e+01
  1.457550e+00   3.667119e+01   1.186419e+01
  1.460280e+00   2.121219e+01   1.195152e+01
  1.463010e+00   3.060294e+01   1.190961e+01
  1.465730e+00   3.119800e+01   1.179940e+01
  1.468460e+00   3.305712e+01   1.186417e+01
  1.471190e+00   5.898712e+01   1.173959e+01
  1.473910e+00   3.566144e+01   1.194756e+01
  1.476640e+00   2.559662e+01   1.185554e+01
  1.479370e+00   2.857750e+01   1.197417e+01
  1.482090e+00   2.108881e+01   1.174752e+01
  1.484820e+00   5.243281e+01   1.185538e+01
  1.487550e+00   1.103812e+00   1.195707e+01
  1.490270e+00   3.255237e+01   1.183268e+01
  1.493000e+00   2.616362e+01   1.178627e+01
  1.495730e+00   2.809275e+01   1.191443e+01
  1.498450e+00   4.192100e+01   1.191000e+01
  1.501180e+00   1.344281e+01   1.187394e+01
  1.503910e+00   3.508350e+01   1.179962e+01
  1.506630e+00   3.460850e+01   1.191314e+01
  1.509360e+00   4.282875e+01   1.187991e+01
  1.512090e+00   2.416375e+01   1.188785e+01
  1.514810e+00   3.537350e+01   1.192699e+01
  1.517540e+00   2.480337e+01   1.171441e+01
  1.520270e+00   1.873813e+01   1.196486e+01
  1.522990e+00   1.510225e+01   1.178041e+01
  1.525720e+00   4.203412e+01   1.191830e+01
  1.528450e+00   3.945775e+01   1.178566e+01
  1.531180e+00   2.325269e+01   1.179976e+01
  1.533900e+00   2.184506e+01   1.186049e+01
  1.536630e+00   4.863050e+01   1.180689e+01
  1.539360e+00   5.969938e+01   1.174192e+01
  1.542080e+00   2.846312e+01   1.199779e+01
  1.544810e+00   3.098463e+01   1.186110e+01
  1.547540e+00   2.393587e+01   1.186888e+01
  1.550260e+00   2.758269e+01   1.179927e+01
  1.552990e+00   3.191625e+01   1.171852e+01
  1.555720e+00   3.224006e+01   1.202686e+01
  1.558440e+00   3.044531e+01   1.195486e+01
  1.561170e+00   1.778681e+01   1.195079e+01
  1.563900e+00   1.959106e+01   1.182448e+01
  1.566620e+00   3.612719e+01   1.190090e+01
  1.569350e+00   2.814456e+01   1.184728e+01
  1.572080e+00   1.581575e+01   1.194641e+01
  1.574800e+00   3.062644e+01   1.188993e+01
  1.577530e+00   2.914925e+01   1.183217e+01
  1.580260e+00   3.386112e+01   1.190226e+01
  1.582980e+00   2.785644e+01   1.192330e+01
  1.585710e+00   2.428575e+01   1.171841e+01
  1.588440e+00   1.548281e+01   1.201044e+01
  1.591160e+00   5.443437e+00   1.199734e+01
  1.593890e+00   3.304562e+01   1.206946e+01
  1.596620e+00   4.240337e+01   1.182969e+01
  1.599340e+00   3.579894e+01   1.190501e+01
  1.602070e+00   3.025350e+01   1.180871e+01
  1.604800e+00   2.734256e+01   1.192765e+01
  1.607520e+00   5.835531e+01   1.184344e+01
  1.610250e+00   1.365269e+01   1.184638e+01
  1.612980e+00   2.683587e+01   1.202683e+01
  1.615700e+00   3.002694e+01   1.201314e+01
  1.618430e+00   3.182469e+01   1.185779e+01
  1.621160e+00   3.238569e+01   1.187042e+01
  1.623880e+00   2.539119e+01   1.200488e+01
  1.626610e+00   3.117544e+01   1.209707e+01
  1.629340e+00   4.040994e+01   1.208759e+01
  1.632070e+00   3.736069e+01   1.177749e+01
  1.634790e+00   2.936412e+01   1.193662e+01
  1.637520e+00   4.400519e+01   1.184596e+01
  1.640250e+00   1.215894e+01   1.201284e+01
  1.642970e+00   2.935513e+01   1.180543e+01
  1.645700e+00   4.521975e+01   1.195754e+01
  1.648430e+00   3.357712e+01   1.193527e+01
  1.651150e+00   3.122725e+01   1.193291e+01
  1.653880e+00   3.191481e+01   1.181191e+01
  1.656610e+00   4.074412e+01   1.173626e+01
  1.659330e+00   2.617219e+01   1.190614e+01
  1.662060e+00   3.218425e+01   1.189569e+01
  1.664790e+00   4.523344e+01   1.198726e+01
  1.667510e+00   4.771312e+00   1.178560e+01
  1.670240e+00   2.211012e+01   1.197199e+01
  1.672970e+00   3.278331e+01   1.188699e+01
  1.675690e+00   3.045356e+01   1.183542e+01
  1.678420e+00   2.975987e+01   1.186064e+01
  1.681150e+00   1.566556e+01   1.198466e+01
  1.683870e+00   2.772337e+01   1.189774e+01
  1.686600e+00   3.516856e+01   1.177958e+01
  1.689330e+00   3.626675e+01   1.188301e+01
  1.692050e+00   2.756169e+01   1.205413e+01
  1.694780e+00   2.954756e+01   1.184384e+01
  1.697510e+00   2.801381e+01   1.194452e+01
  1.700230e+00   4.055669e+01   1.185061e+01
  1.702960e+00   8.865312e+00   1.186372e+01
  1.705690e+00   4.683231e+01   1.185347e+01
  1.708410e+00   3.808106e+01   1.199214e+01
  1.711140e+00   2.990912e+01   1.173942e+01
  1.713870e+00   2.468662e+01   1.204427e+01
  1.716590e+00   3.534725e+01   1.184895e+01
  1.719320e+00   2.639737e+01   1.182605e+01
  1.722050e+00   1.327344e+01   1.197371e+01
  1.724780e+00   3.462556e+01   1.189264e+01
  1.727500e+00   6.416875e-01   1.193159e+01
  1.730230e+00   5.147456e+01   1.185003e+01
  1.732960e+00   3.568662e+01   1.183887e+01
  1.735680e+00   2.404625e+01   1.186085e+01
  1.738410e+00   2.092294e+01   1.186883e+01
  1.741140e+00   2.737006e+01   1.195912e+01
  1.743860e+00   2.767550e+01   1.189647e+01
  1.746590e+00   2.152931e+01   1.190839e+01
  1.749320e+00   1.550175e+01   1.193014e+01
  1.752040e+00   3.515056e+01   1.195261e+01
  1.754770e+00   3.826531e+01   1.183613e+01
  1.757500e+00   2.936681e+01   1.193571e+01
  1.760220e+00   3.066637e+01   1.195589e+01
  1.762950e+00   2.022762e+01   1.195923e+01
  1.765680e+00   1.126306e+01   1.199992e+01
  1.768400e+00   2.121294e+01   1.189132e+01
  1.771130e+00   8.802250e+00   1.184855e+01
  1.773860e+00   3.166381e+01   1.200490e+01
  1.776580e+00   2.332125e+01   1.187588e+01
  1.779310e+00   3.295287e+01   1.184244e+01
  1.782040e+00   8.569250e+00   1.199659e+01
  1.784760e+00   4.209875e+01   1.195246e+01
  1.787490e+00   3.020450e+01   1.169197e+01
  1.790220e+00   2.120300e+01   1.212251e+01
  1.792940e+00   2.076394e+01   1.184795e+01
  1.795670e+00   3.240687e+01   1.201017e+01
  1.798400e+00   3.790787e+01   1.191122e+01
  1.801120e+00   3.346312e+01   1.189642e+01
  1.803850e+00   9.549500e+00   1.187866e+01
  1.806580e+00   1.464456e+01   1.188895e+01
  1.809300e+00   4.965237e+01   1.193453e+01
  1.812030e+00   2.948456e+01   1.184024e+01
  1.814760e+00   1.759744e+01   1.194256e+01
  1.817480e+00   2.694088e+01   1.182652e+01
  1.820210e+00   5.218687e+01   1.189859e+01
  1.822940e+00   2.701769e+01   1.182992e+01
  1.825670e+00   2.132331e+01   1.196416e+01
  1.828390e+00   5.147150e+01   1.193337e+01
  1.831120e+00   2.349900e+01   1.191951e+01
  1.833850e+00   2.033556e+01   1.190098e+01
  1.836570e+00   1.760812e+00   1.194560e+01
  1.839300e+00   2.645394e+01   1.198010e+01
  1.842030e+00   3.697325e+01   1.186052e+01
  1.844750e+00   8.990438e+00   1.192583e+01
  1.847480e+00   3.337588e+01   1.201900e+01
  1.850210e+00   8.983688e+00   1.185587e+01
  1.852930e+00   2.053619e+01   1.178701e+01
  1.855660e+00   1.372094e+01   1.202988e+01
  1.858390e+00   3.535306e+01   1.195175e+01
  1.861110e+00   6.866000e+00   1.201936e+01
  1.863840e+00   2.624806e+01   1.185331e+01
  1.866570e+00   1.747750e+01   1.197008e+01
  1.869290e+00   1.655856e+01   1.187068e+01
  1.872020e+00   3.187081e+01   1.194744e+01
  1.874750e+00   1.319750e+00   1.194733e+01
  1.877470e+00   1.833425e+01   1.205826e+01
  1.880200e+00   3.090056e+01   1.193704e+01
  1.882930e+00   2.163213e+01   1.178927e+01
  1.885650e+00   1.862931e+01   1.183016e+01
  1.888380e+00   2.526537e+01   1.191920e+01
  1.891110e+00   2.245487e+01   1.195856e+01
  1.893830e+00   1.136944e+01   1.185409e+01
  1.896560e+00   3.403213e+01   1.197916e+01
  1.899290e+00   3.937375e+01   1.200681e+01
  1.902010e+00   2.768344e+01   1.186650e+01
  1.904740e+00   4.587825e+01   1.180349e+01
  1.907470e+00   2.554487e+01   1.195448e+01
  1.910190e+00   2.425850e+01   1.200692e+01
  1.912920e+00   1.558606e+01   1.201262e+01
  1.915650e+00   2.692638e+01   1.188657e+01
  1.918380e+00   1.729281e+01   1.177453e+01
  1.921100e+00   2.173037e+01   1.186401e+01
  1.923830e+00   3.108206e+01   1.195869e+01
  1.926560e+00   3.665500e+01   1.186462e+01
  1.929280e+00   3.595987e+01   1.187720e+01
  1.932010e+00   3.741581e+01   1.189317e+01
  1.934740e+00   2.848838e+01   1.186521e+01
  1.937460e+00   2.808894e+01   1.195764e+01
  1.940190e+00   3.823569e+01   1.205461e+01
  1.942920e+00   1.581181e+01   1.198636e+01
  1.945640e+00   2.161994e+01   1.204856e+01
  1.948370e+00   2.648112e+01   1.209204e+01
  1.951100e+00   1.366087e+01   1.191043e+01
  1.953820e+00   1.532425e+01   1.190421e+01
  1.956550e+00   2.423306e+01   1.195522e+01
  1.959280e+00   3.580194e+01   1.177696e+01
  1.962000e+00   1.560962e+01   1.199705e+01
  1.964730e+00   2.310719e+01   1.188341e+01
  1.967460e+00   2.494781e+01   1.192149e+01
  1.970180e+00   3.973506e+01   1.197456e+01
  1.972910e+00   3.192550e+01   1.199741e+01
  1.975640e+00   1.338650e+01   1.191827e+01
  1.978360e+00   2.383619e+01   1.190841e+01
  1.981090e+00   2.836919e+01   1.192090e+01
  1.983820e+00   1.850506e+01   1.195939e+01
  1.986540e+00   3.460688e+01   1.196804e+01
  1.989270e+00   4.272281e+01   1.186261e+01
  1.992000e+00   3.960006e+01   1.187114e+01
  1.994720e+00   2.097700e+01   1.190826e+01
  1.997450e+00   1.609069e+01   1.203089e+01
  2.000180e+00   1.290938e+01   1.185824e+01
  2.002900e+00   1.484425e+01   1.198559e+01
  2.005630e+00   1.342369e+01   1.204591e+01
  2.008360e+00   1.068094e+01   1.201179e+01
  2.011080e+00   5.823437e+00   1.195329e+01
  2.013810e+00   2.649825e+01   1.192136e+01
  2.016540e+00   2.531587e+01   1.196085e+01
  2.019270e+00   1.039375e+00   1.190907e+01
  2.021990e+00   1.201519e+01   1.202986e+01
  2.024720e+00   2.651356e+01   1.201524e+01
  2.027450e+00   2.813612e+01   1.200419e+01
  2.030170e+00   1.082706e+01   1.181619e+01
  2.032900e+00   2.966056e+01   1.203277e+01
  2.035630e+00   1.668562e+01   1.196876e+01
  2.038350e+00   3.911331e+01   1.200667e+01
  2.041080e+00   1.455075e+01   1.185039e+01
  2.043810e+00   1.895581e+01   1.196656e+01
  2.046530e+00  -4.400562e+00   1.194839e+01
  2.049260e+00   2.956019e+01   1.189606e+01
  2.051990e+00   3.582769e+01   1.188669e+01
  2.054710e+00   1.161350e+01   1.187903e+01
  2.057440e+00   2.924562e+01   1.201692e+01
  2.060170e+00   1.010163e+01   1.196241e+01
  2.062890e+00   1.296350e+01   1.198080e+01
  2.065620e+00  -4.187500e-02   1.199077e+01
  2.068350e+00   1.661169e+01   1.201709e+01
  2.071070e+00   9.199437e+00   1.339125e+01
  2.073800e+00   4.066744e+01   1.419712e+01
  2.076530e+00   3.993744e+01   1.468082e+01
  2.079250e+00   4.540175e+01   1.509041e+01
  2.081980e+00   1.048994e+01   1.571363e+01
  2.084710e+00  -1.139469e+01   1.590964e+01
  2.087430e+00   4.225987e+01   1.625290e+01
  2.090160e+00   2.223581e+01   1.468126e+01
  2.092890e+00   4.441950e+01   1.424601e+01
  2.095610e+00   2.876137e+01   1.382624e+01
  2.098340e+00   1.020231e+01   1.374687e+01
  2.101070e+00   1.373062e+01   1.355042e+01
  2.103790e+00   3.294475e+01   1.321889e+01
  2.106520e+00   1.166737e+01   1.317979e+01
  2.109250e+00   2.728337e+01   1.276134e+01
  2.111980e+00   1.024362e+01   1.277051e+01
  2.114700e+00   2.311012e+01   1.244587e+01
  2.117430e+00   2.373825e+01   1.261386e+01
  2.120160e+00   2.366338e+01   1.245429e+01
  2.122880e+00   2.660837e+01   1.246118e+01
  2.125610e+00   1.908481e+01   1.225197e+01
  2.128340e+00   1.979094e+01   1.240384e+01
  2.131060e+00  -1.024375e+00   1.247295e+01
  2.133790e+00   1.707337e+01   1.246843e+01
  2.136520e+00  -8.257250e+00   1.242338e+01
  2.139240e+00   1.875181e+01   1.218706e+01
  2.141970e+00   1.139856e+01   1.257769e+01
  2.144700e+00   2.112250e+00   1.244807e+01
  2.147420e+00   2.002125e+01   1.230880e+01
  2.150150e+00   1.755937e+00   1.235281e+01
  2.152880e+00   4.100175e+01   1.220218e+01
  2.155600e+00   3.328369e+01   1.225767e+01
  2.158330e+00   3.841800e+01   1.236436e+01
  2.161060e+00   8.807375e+00   1.235219e+01
  2.163780e+00   4.339688e+00   1.237444e+01
  2.166510e+00   2.839769e+01   1.233696e+01
  2.169240e+00   2.855144e+01   1.210878e+01
  2.171960e+00   3.914737e+01   1.211740e+01
  2.174690e+00   3.573219e+01   1.215632e+01
  2.177420e+00   1.728244e+01   1.240294e+01
  2.180140e+00   3.056487e+01   1.241250e+01
  2.182870e+00   1.613425e+01   1.210523e+01
  2.185600e+00   3.074962e+01   1.215204e+01
  2.188320e+00   2.596712e+01   1.230947e+01
  2.191050e+00   2.231600e+01   1.214527e+01
  2.193780e+00   3.518838e+01   1.221914e+01
  2.196500e+00   2.548131e+01   1.204612e+01
  2.199230e+00  -1.294850e+01   1.233841e+01
  2.201960e+00   2.306769e+01   1.236500e+01
  2.204680e+00   9.688250e+00   1.219942e+01
  2.207410e+00   1.749606e+01   1.210698e+01
  2.210140e+00   1.685562e+01   1.228601e+01
  2.212870e+00   2.546419e+01   1.198972e+01
  2.215590e+00   2.560587e+01   1.190531e+01
  2.218320e+00   3.172231e+01   1.199001e+01
  2.221050e+00   9.641875e-01   1.198351e+01
  2.223770e+00   1.267269e+01   1.177290e+01
  2.226500e+00   1.336412e+01   1.199855e+01
  2.229230e+00   2.157206e+01   1.181780e+01
  2.231950e+00   1.331744e+01   1.189247e+01
  2.234680e+00   2.047506e+01   1.180889e+01
  2.237410e+00   2.114288e+01   1.178086e+01
  2.240130e+00   3.488319e+01   1.170391e+01
  2.242860e+00   4.026019e+01   1.184426e+01
  2.245590e+00   1.827662e+01   1.178214e+01
  2.248310e+00   3.539375e+00   1.192177e+01
  2.251040e+00   1.177962e+01   1.181827e+01
  2.253770e+00   3.564337e+01   1.184697e+01
  2.256490e+00   8.974375e+00   1.191942e+01
  2.259220e+00   2.044356e+01   1.191131e+01
  2.261950e+00   5.181625e+00   1.178250e+01
  2.264670e+00   1.448944e+01   1.187816e+01
  2.267400e+00   3.591719e+01   1.174900e+01
  2.270130e+00   1.366013e+01   1.193833e+01
  2.272850e+00   5.072394e+01   1.172803e+01
  2.275580e+00   5.235188e+00   1.184315e+01
  2.278310e+00   5.295937e+00   1.190643e+01
  2.281030e+00   1.113869e+01   1.210237e+01
  2.283760e+00   2.802313e+01   1.189248e+01
  2.286490e+00   7.543375e+00   1.189264e+01
  2.289210e+00   2.386031e+01   1.180404e+01
  2.291940e+00   3.303200e+01   1.192608e+01
  2.294670e+00   8.576125e+00   1.197634e+01
  2.297390e+00   1.665325e+01   1.196980e+01
  2.300120e+00  -9.013312e+00   1.195093e+01
  2.302850e+00   2.635787e+01   1.182898e+01
  2.305580e+00   2.144894e+01   1.192047e+01
  2.308300e+00  -2.787937e+00   1.192762e+01
  2.311030e+00   2.240969e+01   1.192888e+01
  2.313760e+00   2.550375e+01   1.179593e+01
  2.316480e+00   3.806612e+01   1.174534e+01
  2.319210e+00   1.663512e+01   1.204746e+01
  2.321940e+00   1.955012e+01   1.178259e+01
  2.324660e+00   9.634688e+00   1.195814e+01
  2.327390e+00   1.588869e+01   1.178579e+01
  2.330120e+00   4.003187e+01   1.178426e+01
  2.332840e+00   7.911125e+00   1.196083e+01
  2.335570e+00   2.523675e+01   1.199926e+01
  2.338300e+00   1.602988e+01   1.185236e+01
  2.341020e+00   2.745319e+01   1.181868e+01
  2.343750e+00   1.053394e+01   1.192974e+01
  2.346480e+00   3.156250e+00   1.192822e+01
  2.349200e+00   2.437119e+01   1.200073e+01
  2.351930e+00   3.111406e+01   1.179196e+01
  2.354660e+00   5.522938e+00   1.192557e+01
  2.357380e+00   3.322337e+01   1.184146e+01
  2.360110e+00   1.919381e+01   1.184576e+01
  2.362840e+00   1.807869e+01   1.195173e+01
  2.365560e+00   8.680375e+00   1.188062e+01
  2.368290e+00   2.545225e+01   1.198427e+01
  2.371020e+00   3.231956e+01   1.187119e+01
  2.373740e+00  -2.124750e+00   1.192522e+01
  2.376470e+00   1.231800e+01   1.180909e+01
  2.379200e+00   3.139144e+01   1.184462e+01
  2.381920e+00   2.722156e+01   1.190478e+01
  2.384650e+00   1.843669e+01   1.193997e+01
  2.387380e+00   2.701062e+01   1.190802e+01
  2.390100e+00   3.483106e+01   1.175316e+01
  2.392830e+00   1.393412e+01   1.182838e+01
  2.395560e+00   5.682938e+00   1.198413e+01
  2.398290e+00   2.413387e+01   1.196690e+01
  2.401010e+00   1.335200e+01   1.184119e+01
  2.403740e+00   2.290462e+01   1.204830e+01
  2.406470e+00   4.073469e+01   1.175259e+01
  2.409190e+00   2.425875e+01   1.180519e+01
  2.411920e+00   2.113456e+01   1.181188e+01
  2.414650e+00   1.307775e+01   1.204215e+01
  2.417370e+00   9.035687e+00   1.181923e+01
  2.420100e+00   4.131519e+01   1.185422e+01
  2.422830e+00   3.552656e+01   1.178609e+01
  2.425550e+00   2.534594e+01   1.194837e+01
  2.428280e+00   2.175431e+01   1.183249e+01
  2.431010e+00   3.784912e+01   1.196914e+01
  2.433730e+00   2.055769e+01   1.197976e+01
  2.436460e+00   2.607594e+01   1.187317e+01
  2.439190e+00   3.105050e+01   1.179252e+01
  2.441910e+00   1.205256e+01   1.202712e+01
  2.444640e+00   2.933400e+01   1.183275e+01
  2.447370e+00   1.219850e+01   1.187893e+01
  2.450090e+00   1.698931e+01   1.198236e+01
  2.452820e+00   1.414594e+01   1.193850e+01
  2.455550e+00   4.642581e+01   1.192847e+01
  2.458270e+00  -2.789375e-01   1.196082e+01
  2.461000e+00   3.163650e+01   1.178149e+01
  2.463730e+00   8.991500e+00   1.186414e+01
  2.466450e+00   1.221469e+01   1.191824e+01
  2.469180e+00   3.042762e+01   1.177461e+01
  2.471910e+00   1.296069e+01   1.186901e+01
  2.474630e+00   1.841694e+01   1.184760e+01
  2.477360e+00   8.112312e+00   1.200589e+01
  2.480090e+00   7.894875e+00   1.196365e+01
  2.482810e+00   1.551756e+01   1.197258e+01
  2.485540e+00   1.035662e+01   1.196434e+01
  2.488270e+00   2.803625e+01   1.197898e+01
  2.490990e+00   2.766875e+00   1.190848e+01
  2.493720e+00   2.120119e+01   1.195039e+01
  2.496450e+00   2.003656e+01   1.192356e+01
  2.499180e+00  -7.168312e+00   1.204532e+01
  2.501900e+00   1.436106e+01   1.194092e+01
  2.504630e+00   3.146944e+01   1.184051e+01
  2.507360e+00   9.624750e+00   1.180518e+01
  2.510080e+00   2.637806e+01   1.186968e+01
  2.512810e+00   1.912319e+01   1.186432e+01
  2.515540e+00   9.902812e+00   1.186011e+01
  2.518260e+00   2.233156e+01   1.179293e+01
  2.520990e+00   2.437625e+01   1.192075e+01
  2.523720e+00   2.084731e+01   1.189546e+01
  2.526440e+00   1.601594e+01   1.175940e+01
  2.529170e+00   1.316512e+01   1.187871e+01
  2.531900e+00  -6.165625e-01   1.174281e+01
  2.534620e+00   2.243750e+00   1.203413e+01
  2.537350e+00   2.259019e+01   1.189140e+01
  2.540080e+00   3.356425e+01   1.192466e+01
  2.542800e+00   1.660787e+01   1.188181e+01
  2.545530e+00   1.112094e+01   1.190659e+01
  2.548260e+00   1.831150e+01   1.189451e+01
  2.550980e+00   1.909756e+01   1.180678e+01
  2.553710e+00   2.653150e+01   1.183330e+01
  2.556440e+00   1.982956e+01   1.188464e+01
  2.559160e+00   1.391375e+01   1.195281e+01
  2.561890e+00   5.064937e+00   1.189040e+01
  2.564620e+00   1.115031e+01   1.184214e+01
  2.567340e+00   3.309556e+01   1.195822e+01
  2.570070e+00   4.249769e+01   1.185452e+01
  2.572800e+00   1.413875e+01   1.179266e+01
  2.575520e+00  -8.645875e+00   1.186687e+01
  2.578250e+00   8.249562e+00   1.186359e+01
  2.580980e+00   2.496044e+01   1.199591e+01
  2.583700e+00   1.878119e+01   1.191072e+01
  2.586430e+00   2.703756e+01   1.192962e+01
  2.589160e+00   2.692788e+01   1.181798e+01
  2.591890e+00   1.900875e+00   1.192434e+01
  2.594610e+00   3.153400e+01   1.183289e+01
  2.597340e+00   1.007219e+01   1.191971e+01
  2.600070e+00   1.679025e+01   1.189407e+01
  2.602790e+00   2.993838e+01   1.188423e+01
  2.605520e+00   2.049856e+01   1.181754e+01
  2.608250e+00   9.556750e+00   1.187502e+01
  2.610970e+00   1.980375e+01   1.192328e+01
  2.613700e+00   1.883750e+01   1.178169e+01
  2.616430e+00  -6.997750e+00   1.199734e+01
  2.619150e+00   1.337131e+01   1.186039e+01
  2.621880e+00   3.544894e+01   1.189873e+01
  2.624610e+00   2.637925e+01   1.172899e+01
  2.627330e+00   2.362544e+01   1.177729e+01
  2.630060e+00   5.139100e+01   1.201728e+01
  2.632790e+00   2.544219e+01   1.189289e+01
  2.635510e+00   3.518106e+01   1.197181e+01
  2.638240e+00   1.783012e+01   1.185572e+01
  2.640970e+00   3.753987e+01   1.177834e+01
  2.643690e+00   2.283325e+01   1.192069e+01
  2.646420e+00   8.928875e+00   1.196152e+01
  2.649150e+00   2.326200e+01   1.186473e+01
  2.651870e+00   2.876650e+01   1.182865e+01
  2.654600e+00  -4.510750e+00   1.184189e+01
  2.657330e+00   2.454750e+01   1.189558e+01
  2.660050e+00   1.092587e+01   1.180290e+01
  2.662780e+00   6.356750e+00   1.188177e+01
  2.665510e+00   6.768750e+00   1.186099e+01
  2.668230e+00   8.120375e+00   1.201919e+01
  2.670960e+00   1.431925e+01   1.179446e+01
  2.673690e+00   1.940919e+01   1.189146e+01
  2.676410e+00   1.107362e+01   1.192578e+01
  2.679140e+00   3.778037e+01   1.171014e+01
  2.681870e+00   7.462500e-02   1.185022e+01
  2.684590e+00   1.832437e+01   1.181868e+01
  2.687320e+00   1.605244e+01   1.182007e+01
  2.690050e+00   2.549125e+01   1.177881e+01
  2.692780e+00  -4.625625e-01   1.192561e+01
  2.695500e+00   1.736044e+01   1.191494e+01
  2.698230e+00   1.052244e+01   1.187132e+01
  2.700960e+00   1.740237e+01   1.194902e+01
  2.703680e+00   7.850375e+00   1.187501e+01
  2.706410e+00   2.007312e+00   1.188462e+01
  2.709140e+00   1.784163e+01   1.196968e+01
  2.711860e+00   9.330000e+00   1.181402e+01
  2.714590e+00   9.642875e+00   1.183502e+01
  2.717320e+00   1.672312e+01   1.185832e+01
  2.720040e+00  -5.319375e-01   1.193532e+01
  2.722770e+00   1.034019e+01   1.194136e+01
  2.725500e+00   3.708863e+01   1.185766e+01
  2.728220e+00  -2.751438e+00   1.184744e+01
  2.730950e+00   6.460938e+00   1.184814e+01
  2.733680e+00   4.481569e+01   1.188701e+01
  2.736400e+00   1.801138e+01   1.176231e+01
  2.739130e+00   1.845850e+01   1.192022e+01
  2.741860e+00   2.021869e+01   1.186181e+01
  2.744580e+00   3.007112e+01   1.190343e+01
  2.747310e+00   1.159575e+01   1.190664e+01
  2.750040e+00   9.265187e+00   1.178326e+01
  2.752760e+00   2.460294e+01   1.196702e+01
  2.755490e+00   1.199825e+01   1.190724e+01
  2.758220e+00   1.988181e+01   1.200354e+01
  2.760940e+00   5.120769e+01   1.184009e+01
  2.763670e+00   3.079956e+01   1.182892e+01
  2.766400e+00   2.732869e+01   1.184898e+01
  2.769120e+00   1.777113e+01   1.192975e+01
  2.771850e+00   9.180000e-01   1.179575e+01
  2.774580e+00   8.526750e+00   1.192889e+01
  2.777300e+00   7.839750e+00   1.183142e+01
  2.780030e+00   1.728644e+01   1.174728e+01
  2.782760e+00   9.696312e+00   1.197621e+01
  2.785490e+00   2.018175e+01   1.184906e+01
  2.788210e+00   2.238587e+01   1.194527e+01
  2.790940e+00   9.885562e+00   1.194878e+01
  2.793670e+00   1.502119e+01   1.185211e+01
  2.796390e+00   4.756731e+01   1.181420e+01
  2.799120e+00   1.169450e+01   1.185411e+01
  2.801850e+00   2.755906e+01   1.187283e+01
  2.804570e+00   1.752331e+01   1.180805e+01
  2.807300e+00   2.924950e+01   1.180141e+01
  2.810030e+00   6.915250e+00   1.199209e+01
  2.812750e+00   2.558475e+01   1.189072e+01
  2.815480e+00   3.344119e+01   1.180874e+01
  2.818210e+00   1.543494e+01   1.196000e+01
  2.820930e+00   2.908694e+01   1.182112e+01
  2.823660e+00   2.355256e+01   1.185969e+01
  2.826390e+00  -2.472250e+00   1.195087e+01
  2.829110e+00   3.813187e+00   1.190768e+01
  2.831840e+00   2.058469e+01   1.196654e+01
  2.834570e+00   4.492344e+01   1.183953e+01
  2.837290e+00   1.159800e+01   1.180784e+01
  2.840020e+00   2.748906e+01   1.171784e+01
  2.842750e+00   4.284400e+01   1.172541e+01
  2.845470e+00   1.528300e+01   1.187877e+01
  2.848200e+00   1.421569e+01   1.175189e+01
  2.850930e+00   1.853656e+01   1.196799e+01
  2.853650e+00   2.132775e+01   1.204214e+01
  2.856380e+00   3.184037e+01   1.187031e+01
  2.859110e+00   6.344313e+00   1.191429e+01
  2.861830e+00   2.696044e+01   1.185549e+01
  2.864560e+00   2.166331e+01   1.189371e+01
  2.867290e+00   7.557750e+00   1.200999e+01
  2.870010e+00   7.069062e+00   1.187572e+01
  2.872740e+00   3.337100e+01   1.192811e+01
  2.875470e+00   7.518750e+00   1.187784e+01
  2.878190e+00   4.927750e+00   1.202352e+01
  2.880920e+00   2.598425e+01   1.194754e+01
  2.883650e+00   6.405750e+00   1.184237e+01
  2.886380e+00   3.009544e+01   1.178380e+01
  2.889100e+00   2.918737e+01   1.174853e+01
  2.891830e+00   2.663344e+01   1.183051e+01
  2.894560e+00   2.236556e+01   1.180533e+01
  2.897280e+00   1.206756e+01   1.186662e+01
  2.900010e+00  -1.631188e+00   1.184331e+01
  2.902740e+00   7.950000e+00   1.173291e+01
  2.905460e+00   7.944000e+00   1.186983e+01
  2.908190e+00   3.025381e+01   1.183246e+01
  2.910920e+00   6.268625e+00   1.188532e+01
  2.913640e+00  -2.974500e+00   1.185801e+01
  2.916370e+00   1.828669e+01   1.178363e+01
  2.919100e+00   1.922344e+01   1.191991e+01
  2.921820e+00   2.411269e+01   1.177854e+01
  2.924550e+00   1.875431e+01   1.193294e+01
  2.927280e+00   1.374712e+01   1.175764e+01
  2.930000e+00   3.375737e+01   1.190592e+01
  2.932730e+00   1.572556e+01   1.195804e+01
  2.935460e+00   9.974750e+00   1.193652e+01
  2.938180e+00   1.231719e+01   1.183992e+01
  2.940910e+00   1.252106e+01   1.191417e+01
  2.943640e+00   8.844250e+00   1.200876e+01
  2.946360e+00   2.955375e+00   1.190697e+01
  2.949090e+00   2.414537e+01   1.171947e+01
  2.951820e+00   7.218500e+00   1.186825e+01
  2.954540e+00  -9.357937e+00   1.206839e+01
  2.957270e+00   2.231994e+01   1.188275e+01
  2.960000e+00   1.351819e+01   1.194364e+01
  2.962720e+00   1.215319e+01   1.184978e+01
  2.965450e+00   2.801906e+01   1.188021e+01
  2.968180e+00   3.819662e+01   1.190131e+01
  2.970900e+00   3.780900e+01   1.190761e+01
  2.973630e+00   1.399469e+01   1.183442e+01
  2.976360e+00   1.776431e+01   1.181836e+01
  2.979090e+00   3.250100e+01   1.171704e+01
  2.981810e+00   3.000250e+01   1.191742e+01
  2.984540e+00   4.522062e+00   1.188113e+01
  2.987270e+00   8.799562e+00   1.199289e+01
  2.989990e+00   2.844019e+01   1.184082e+01
  2.992720e+00   1.004369e+01   1.190216e+01
  2.995450e+00   3.168613e+01   1.177344e+01
  2.998170e+00   1.422537e+01   1.193279e+01
  3.000900e+00   2.055656e+01   1.186303e+01
  3.003630e+00   5.281813e+00   1.171846e+01
  3.006350e+00   2.462675e+01   1.193837e+01
  3.009080e+00   2.423362e+01   1.194153e+01
  3.011810e+00   3.561875e+00   1.190740e+01
  3.014530e+00   1.907950e+01   1.174936e+01
  3.017260e+00   2.049000e+01   1.185872e+01
  3.019990e+00   3.647737e+01   1.180896e+01
  3.022710e+00   1.625831e+01   1.181903e+01
  3.025440e+00   2.256856e+01   1.189130e+01
  3.028170e+00   2.405637e+01   1.184240e+01
  3.030890e+00   2.429456e+01   1.189994e+01
  3.033620e+00   2.118000e+01   1.189371e+01
  3.036350e+00   1.475831e+01   1.184374e+01
  3.039070e+00   9.374250e+00   1.179151e+01
  3.041800e+00   3.265356e+01   1.177187e+01
  3.044530e+00   1.561312e+00   1.186446e+01
  3.047250e+00   2.078056e+01   1.188837e+01
  3.049980e+00   3.114375e+00   1.192758e+01
  3.052710e+00   2.336369e+01   1.193369e+01
  3.055430e+00   4.349700e+01   1.173104e+01
  3.058160e+00   3.304812e+01   1.187474e+01
  3.060890e+00   2.264006e+01   1.178865e+01
  3.063610e+00   2.307750e+00   1.188664e+01
  3.066340e+00   2.380825e+01   1.195517e+01
  3.069070e+00   1.842269e+01   1.180539e+01
  3.071790e+00   3.526750e+00   1.184952e+01
  3.074520e+00   3.355219e+01   1.188052e+01
  3.077250e+00   1.049856e+01   1.183673e+01
  3.079980e+00   2.270713e+01   1.177599e+01
  3.082700e+00   3.077387e+01   1.181008e+01
  3.085430e+00  -1.430019e+01   1.200429e+01
  3.088160e+00   1.894700e+01   1.176394e+01
  3.090880e+00   1.412162e+01   1.192479e+01
  3.093610e+00   3.828731e+01   1.185375e+01
  3.096340e+00   1.836794e+01   1.178108e+01
  3.099060e+00   3.340744e+01   1.182907e+01
  3.101790e+00   4.884650e+01   1.180351e+01
  3.104520e+00   1.849537e+01   1.181152e+01
  3.107240e+00   1.296331e+01   1.191344e+01
  3.109970e+00   2.264250e+01   1.173921e+01
  3.112700e+00   1.100981e+01   1.186900e+01
  3.115420e+00   2.374481e+01   1.192886e+01
  3.118150e+00   1.269644e+01   1.193136e+01
  3.120880e+00   2.117950e+01   1.188066e+01
  3.123600e+00   1.203663e+01   1.178476e+01
  3.126330e+00   2.227550e+01   1.188763e+01
  3.129060e+00  -7.598438e+00   1.188042e+01
  3.131780e+00  -4.518562e+00   1.190309e+01
  3.134510e+00   1.949669e+01   1.180825e+01
  3.137240e+00   2.090544e+01   1.173630e+01
  3.139960e+00   2.710112e+01   1.181780e+01
  3.142690e+00   1.290431e+01   1.188637e+01
  3.145420e+00   2.225919e+01   1.182250e+01
  3.148140e+00  -2.793875e+00   1.170912e+01
  3.150870e+00   3.919281e+01   1.163566e+01
  3.153600e+00  -1.266394e+01   1.182944e+01
  3.156320e+00   2.954706e+01   1.183776e+01
  3.159050e+00   1.114300e+01   1.170956e+01
  3.161780e+00   2.725406e+01   1.193076e+01
  3.164500e+00   1.409494e+01   1.181830e+01
  3.167230e+00   1.934375e+00   1.177060e+01
  3.169960e+00   1.563500e+00   1.181954e+01
  3.172690e+00   2.788813e+00   1.177451e+01
  3.175410e+00   2.529362e+01   1.174116e+01
  3.178140e+00   1.996075e+01   1.187239e+01
  3.180870e+00  -2.163856e+01   1.205120e+01
  3.183590e+00   1.378288e+01   1.186416e+01
  3.186320e+00   8.643250e+00   1.174343e+01
  3.189050e+00   2.303831e+01   1.179789e+01
  3.191770e+00   2.249444e+01   1.176380e+01
  3.194500e+00   1.072044e+01   1.170133e+01
  3.197230e+00   2.118825e+01   1.178991e+01
  3.199950e+00   2.145669e+01   1.184289e+01
  3.202680e+00   1.769006e+01   1.173673e+01
  3.205410e+00   1.412600e+01   1.181047e+01
  3.208130e+00   2.255537e+01   1.185979e+01
  3.210860e+00   2.859450e+01   1.178621e+01
  3.213590e+00   2.132812e+00   1.187588e+01
  3.216310e+00   2.315312e+00   1.179325e+01
  3.219040e+00   6.013625e+00   1.179781e+01
  3.221770e+00   2.859150e+01   1.179783e+01
  3.224490e+00   1.724362e+01   1.179554e+01
  3.227220e+00  -8.999375e-01   1.188847e+01
  3.229950e+00   1.296319e+01   1.180191e+01
  3.232670e+00   2.111050e+01   1.178742e+01
  3.235400e+00   7.386875e-01   1.195561e+01
  3.238130e+00   3.690419e+01   1.176141e+01
  3.240850e+00   2.378581e+01   1.169789e+01
  3.243580e+00   9.928687e+00   1.183727e+01
  3.246310e+00  -8.235500e+00   1.186837e+01
  3.249030e+00   6.665375e+00   1.182365e+01
  3.251760e+00  -2.065000e-01   1.180792e+01
  3.254490e+00   2.283762e+01   1.184275e+01
  3.257210e+00   1.566362e+01   1.175277e+01
  3.259940e+00   8.782562e+00   1.183762e+01
  3.262670e+00   2.737375e+00   1.184844e+01
  3.265400e+00   1.383062e+01   1.185123e+01
  3.268120e+00   5.414125e+00   1.172246e+01
  3.270850e+00   1.161594e+01   1.173528e+01
  3.273580e+00   8.691625e+00   1.188287e+01
  3.276300e+00   1.625325e+01   1.172498e+01
  3.279030e+00  -5.067938e+00   1.174020e+01
  3.281760e+00   2.043856e+01   1.187405e+01
  3.284480e+00   2.884350e+01   1.172036e+01
  3.287210e+00   1.531737e+01   1.194550e+01
  3.289940e+00   5.176500e+00   1.181506e+01
  3.292660e+00   1.078769e+01   1.188976e+01
  3.295390e+00   1.161506e+01   1.173295e+01
  3.298120e+00   1.404444e+01   1.183134e+01
  3.300840e+00   3.926687e+00   1.185276e+01
  3.303570e+00   2.088844e+01   1.189188e+01
  3.306300e+00   2.330731e+01   1.173396e+01
  3.309020e+00   7.214812e+00   1.174739e+01
  3.311750e+00   2.988706e+01   1.189440e+01
  3.314480e+00   2.117875e+00   1.179354e+01
  3.317200e+00   7.100875e+00   1.184079e+01
  3.319930e+00   7.154937e+00   1.181074e+01
  3.322660e+00   8.881687e+00   1.172228e+01
  3.325380e+00   1.887512e+01   1.183687e+01
  3.328110e+00   3.279212e+01   1.181025e+01
  3.330840e+00   2.005594e+01   1.184949e+01
  3.333560e+00   7.209313e+00   1.169768e+01
  3.336290e+00   1.572750e+01   1.172596e+01
  3.339020e+00   4.001000e+00   1.185991e+01
  3.341740e+00   3.440956e+01   1.177919e+01
  3.344470e+00   1.572875e+00   1.188168e+01
  3.347200e+00   2.440506e+01   1.191739e+01
  3.349920e+00   1.531606e+01   1.175074e+01
  3.352650e+00   3.000612e+01   1.177512e+01
  3.355380e+00   1.918706e+01   1.179291e+01
  3.358100e+00   5.669625e+00   1.172196e+01
  3.360830e+00   2.017900e+01   1.167993e+01
  3.363560e+00   2.196394e+01   1.177704e+01
  3.366290e+00   7.907375e+00   1.172125e+01
  3.369010e+00   1.265000e+00   1.172688e+01
  3.371740e+00   2.170681e+01   1.183971e+01
  3.374470e+00   1.435938e+01   1.181356e+01
  3.377190e+00   1.560669e+01   1.185277e+01
  3.379920e+00   3.067762e+01   1.167403e+01
  3.382650e+00   2.920444e+01   1.166883e+01
  3.385370e+00   5.896375e+00   1.191277e+01
  3.388100e+00   1.634712e+01   1.171034e+01
  3.390830e+00   2.204087e+01   1.175314e+01
  3.393550e+00   3.650538e+01   1.172046e+01
  3.396280e+00   1.822800e+01   1.182620e+01
  3.399010e+00   2.248806e+01   1.172950e+01
  3.401730e+00   4.233837e+01   1.183806e+01
  3.404460e+00   2.296831e+01   1.184460e+01
  3.407190e+00   6.260062e+00   1.177764e+01
  3.409910e+00   6.693375e+00   1.181334e+01
  3.412640e+00   1.754688e+01   1.180074e+01
  3.415370e+00   1.839575e+01   1.193914e+01
  3.418090e+00   1.540412e+01   1.362894e+01
  3.420820e+00   4.132775e+01   1.454958e+01
  3.423550e+00   4.405625e+00   1.527462e+01
  3.426270e+00   2.946469e+01   1.601306e+01
  3.429000e+00   1.162269e+01   1.705198e+01
  3.431730e+00   1.987700e+01   1.820345e+01
  3.434450e+00   5.062694e+01   1.860664e+01
  3.437180e+00   1.735825e+01   1.514450e+01
  3.439910e+00   1.095937e+01   1.402516e+01
  3.442630e+00   1.541494e+01   1.386208e+01
  3.445360e+00   1.146469e+01   1.336199e+01
  3.448090e+00   2.171806e+01   1.297743e+01
  3.450810e+00   9.437937e+00   1.282434e+01
  3.453540e+00   5.167750e+00   1.276121e+01
  3.456270e+00   2.063450e+01   1.263438e+01
  3.459000e+00   1.039287e+01   1.266674e+01
  3.461720e+00   1.257762e+01   1.254102e+01
  3.464450e+00   6.268312e+00   1.258754e+01
  3.467180e+00   1.935612e+01   1.237270e+01
  3.469900e+00   2.802287e+01   1.238679e+01
  3.472630e+00   2.273531e+01   1.242672e+01
  3.475360e+00   2.953919e+01   1.241333e+01
  3.478080e+00   1.856894e+01   1.239180e+01
  3.480810e+00   1.451794e+01   1.243832e+01
  3.483540e+00   1.993450e+01   1.247475e+01
  3.486260e+00   1.290337e+01   1.231896e+01
  3.488990e+00   1.796944e+01   1.227942e+01
  3.491720e+00   7.767437e+00   1.238794e+01
  3.494440e+00   2.514312e+00   1.210770e+01
  3.497170e+00   1.994569e+01   1.231215e+01
  3.499900e+00   2.244350e+01   1.235146e+01
  3.502620e+00   3.194375e-01   1.207442e+01
  3.505350e+00   8.336187e+00   1.205915e+01
  3.508080e+00   2.181894e+01   1.217563e+01
  3.510800e+00   1.614456e+01   1.184514e+01
  3.513530e+00   2.073256e+01   1.175329e+01
  3.516260e+00   1.463300e+01   1.187015e+01
  3.518980e+00   1.492650e+01   1.180199e+01
  3.521710e+00   1.961406e+01   1.179851e+01
  3.524440e+00   1.768631e+01   1.174136e+01
  3.527160e+00   3.173131e+01   1.174457e+01
  3.529890e+00   2.314400e+01   1.169815e+01
  3.532620e+00   4.115419e+01   1.143114e+01
  3.535340e+00   2.218212e+01   1.163215e+01
  3.538070e+00   1.642500e+01   1.163809e+01
  3.540800e+00   1.760356e+01   1.171977e+01
  3.543520e+00   6.794625e+00   1.181494e+01
  3.546250e+00   3.233437e+00   1.170091e+01
  3.548980e+00   1.720812e+00   1.161621e+01
  3.551700e+00   7.279750e+00   1.168272e+01
  3.554430e+00   2.804287e+01   1.170426e+01
  3.557160e+00   1.913687e+00   1.160939e+01
  3.559890e+00   3.229369e+01   1.157495e+01
  3.562610e+00   1.136431e+01   1.177776e+01
  3.565340e+00   1.472500e+01   1.172736e+01
  3.568070e+00   1.637294e+01   1.158832e+01
  3.570790e+00   1.534506e+01   1.148247e+01
  3.573520e+00   5.614500e+00   1.172126e+01
  3.576250e+00   2.051006e+01   1.176938e+01
  3.578970e+00   8.746500e+00   1.176347e+01
  3.581700e+00   4.848250e+00   1.173484e+01
  3.584430e+00  -8.737063e+00   1.175255e+01
  3.587150e+00   1.352187e+01   1.181521e+01
  3.589880e+00   2.989006e+01   1.168409e+01
  3.592610e+00   2.873344e+01   1.176797e+01
  3.595330e+00   2.674050e+01   1.168190e+01
  3.598060e+00   6.072750e+00   1.186636e+01
  3.600790e+00   3.763500e+01   1.176246e+01
  3.603510e+00   2.723906e+01   1.176381e+01
  3.606240e+00   8.455125e+00   1.167997e+01
  3.608970e+00   1.819631e+01   1.174319e+01
  3.611690e+00   3.894187e+00   1.181904e+01
  3.614420e+00   1.110881e+01   1.176061e+01
  3.617150e+00   2.953606e+01   1.171442e+01
  3.619870e+00   6.280625e-01   1.168104e+01
  3.622600e+00   6.956750e+00   1.168116e+01
  3.625330e+00   1.014944e+01   1.177808e+01
  3.628050e+00  -3.022562e+00   1.173136e+01
  3.630780e+00   3.453562e+00   1.180773e+01
  3.633510e+00  -9.867375e+00   1.179404e+01
  3.636230e+00   1.823619e+01   1.164916e+01
  3.638960e+00   3.524162e+01   1.156096e+01
  3.641690e+00   5.246000e+00   1.175256e+01
  3.644410e+00   2.002425e+01   1.165989e+01
  3.647140e+00   2.125356e+01   1.175060e+01
  3.649870e+00   3.937219e+01   1.165532e+01
  3.652600e+00   3.067400e+01   1.179651e+01
  3.655320e+00   3.211931e+01   1.162478e+01
  3.658050e+00   2.136319e+01   1.170815e+01
  3.660780e+00   4.673994e+01   1.175347e+01
  3.663500e+00   2.466169e+01   1.169844e+01
  3.666230e+00   2.050050e+01   1.170561e+01
  3.668960e+00   1.550575e+01   1.167459e+01
  3.671680e+00   2.058350e+01   1.178158e+01
  3.674410e+00  -1.235312e+00   1.176798e+01
  3.677140e+00   2.388488e+01   1.151030e+01
  3.679860e+00   3.422250e+00   1.173368e+01
  3.682590e+00   1.209794e+01   1.179757e+01
  3.685320e+00   2.080219e+01   1.166380e+01
  3.688040e+00   1.234025e+01   1.165762e+01
  3.690770e+00   2.372331e+01   1.166706e+01
  3.693500e+00   6.622375e+00   1.168752e+01
  3.696220e+00   1.655744e+01   1.152705e+01
  3.698950e+00   1.218962e+01   1.179155e+01
  3.701680e+00  -6.541250e-01   1.170861e+01
  3.704400e+00   3.466169e+01   1.182192e+01
  3.707130e+00   2.375731e+01   1.173493e+01
  3.709860e+00   1.057419e+01   1.168597e+01
  3.712580e+00   3.378781e+01   1.169366e+01
  3.715310e+00   1.540062e+01   1.171608e+01
  3.718040e+00  -1.692375e+00   1.187453e+01
  3.720760e+00   1.937206e+01   1.174841e+01
  3.723490e+00   1.921506e+01   1.167706e+01
  3.726220e+00   1.251644e+01   1.180210e+01
  3.728940e+00   3.699156e+01   1.169394e+01
  3.731670e+00   1.601644e+01   1.172136e+01
  3.734400e+00   1.725562e+01   1.174494e+01
  3.737120e+00   6.339812e+00   1.179999e+01
  3.739850e+00   3.461294e+01   1.161736e+01
  3.742580e+00   1.594500e+01   1.172172e+01
  3.745300e+00   2.814487e+01   1.180766e+01
  3.748030e+00   2.050838e+01   1.168988e+01
  3.750760e+00   1.562344e+01   1.175321e+01
  3.753490e+00   2.629737e+01   1.170941e+01
  3.756210e+00   4.303250e+00   1.182896e+01
  3.758940e+00   2.342444e+01   1.165652e+01
  3.761670e+00   2.393725e+01   1.180481e+01
  3.764390e+00   3.938575e+01   1.165178e+01
  3.767120e+00   4.977806e+01   1.160949e+01
  3.769850e+00  -1.710187e+00   1.175113e+01
  3.772570e+00   3.966550e+01   1.171611e+01
  3.775300e+00   1.880362e+01   1.173044e+01
  3.778030e+00   2.500856e+01   1.175991e+01
  3.780750e+00   1.647806e+01   1.178111e+01
  3.783480e+00   2.035437e+01   1.175224e+01
  3.786210e+00   1.264512e+01   1.186874e+01
  3.788930e+00   1.629862e+01   1.186674e+01
  3.791660e+00   1.296137e+01   1.173928e+01
  3.794390e+00   1.228769e+01   1.170707e+01
  3.797110e+00   2.571181e+01   1.176859e+01
  3.799840e+00   1.810937e+00   1.186267e+01
  3.802570e+00   9.008812e+00   1.165904e+01
  3.805290e+00   2.170656e+01   1.180607e+01
  3.808020e+00   2.287350e+01   1.173718e+01
  3.810750e+00   2.187856e+01   1.174464e+01
  3.813470e+00   1.112619e+01   1.172616e+01
  3.816200e+00   2.529781e+01   1.178197e+01
  3.818930e+00   1.916537e+01   1.184854e+01
  3.821650e+00   3.932844e+01   1.158935e+01
  3.824380e+00   4.067194e+01   1.170843e+01
  3.827110e+00   8.336687e+00   1.189031e+01
  3.829830e+00   9.938625e+00   1.190386e+01
  3.832560e+00   2.426344e+01   1.172319e+01
  3.835290e+00   8.905812e+00   1.178996e+01
  3.838010e+00   1.384369e+01   1.187316e+01
  3.840740e+00   2.767156e+01   1.175871e+01
  3.843470e+00   4.873125e+00   1.186849e+01
  3.846200e+00   1.412369e+01   1.180956e+01
  3.848920e+00   2.173237e+01   1.167753e+01
  3.851650e+00   2.790312e+00   1.178412e+01
  3.854380e+00   4.540500e+00   1.167460e+01
  3.857100e+00   1.109925e+01   1.186820e+01
  3.859830e+00   2.609656e+01   1.184774e+01
  3.862560e+00   2.161013e+01   1.167943e+01
  3.865280e+00   2.593400e+01   1.178406e+01
  3.868010e+00   1.388312e+00   1.182338e+01
  3.870740e+00   1.638587e+01   1.175803e+01
  3.873460e+00   2.026631e+01   1.160818e+01
  3.876190e+00   1.529394e+01   1.168599e+01
  3.878920e+00   1.877306e+01   1.175434e+01
  3.881640e+00   1.835381e+01   1.185436e+01
  3.884370e+00   7.982500e+00   1.192985e+01
  3.887100e+00   2.825125e+01   1.172194e+01
  3.889820e+00   1.313281e+01   1.177088e+01
  3.892550e+00  -9.428187e+00   1.181467e+01
  3.895280e+00   3.402500e-01   1.171619e+01
  3.898000e+00   1.597506e+01   1.180368e+01
  3.900730e+00   8.013625e+00   1.178600e+01
  3.903460e+00   3.423706e+01   1.172438e+01
  3.906180e+00   8.179625e+00   1.165227e+01
  3.908910e+00   3.501600e+01   1.177063e+01
  3.911640e+00   2.046813e+01   1.175886e+01
  3.914360e+00   4.327562e+00   1.169746e+01
  3.917090e+00   2.643875e+00   1.177362e+01
  3.919820e+00   5.071813e+00   1.178081e+01
  3.922540e+00   2.614381e+01   1.162240e+01
  3.925270e+00   2.437256e+01   1.169920e+01
  3.928000e+00   1.188056e+01   1.172396e+01
  3.930720e+00   2.868056e+01   1.178541e+01
  3.933450e+00   2.090044e+01   1.179833e+01
  3.936180e+00   2.604612e+01   1.179989e+01
  3.938910e+00   8.728438e+00   1.173505e+01
  3.941630e+00   1.220844e+01   1.178036e+01
  3.944360e+00   2.389131e+01   1.171766e+01
  3.947090e+00   5.447125e+00   1.180111e+01
  3.949810e+00   7.102625e+00   1.186004e+01
  3.952540e+00   1.743262e+01   1.166844e+01
  3.955270e+00   1.797000e+00   1.175452e+01
  3.957990e+00   6.918562e+00   1.173952e+01
  3.960720e+00   4.331581e+01   1.166940e+01
  3.963450e+00   1.970050e+01   1.176354e+01
  3.966170e+00   3.582031e+01   1.164199e+01
  3.968900e+00   4.265062e+00   1.177888e+01
  3.971630e+00   1.374794e+01   1.175048e+01
  3.974350e+00  -3.334875e+00   1.178210e+01
  3.977080e+00  -1.231750e+00   1.171757e+01
  3.979810e+00   8.115625e+00   1.183961e+01
  3.982530e+00   1.064213e+01   1.177871e+01
  3.985260e+00   2.735375e+01   1.189055e+01
  3.987990e+00   2.802444e+01   1.171489e+01
  3.990710e+00   2.232400e+01   1.179801e+01
  3.993440e+00   1.513956e+01   1.174814e+01
  3.996170e+00   3.701381e+01   1.179376e+01
  3.998890e+00   1.800763e+01   1.179916e+01
  4.001620e+00   2.276687e+01   1.171787e+01
  4.004350e+00   1.736987e+01   1.163739e+01
  4.007070e+00   6.919312e+00   1.177033e+01
  4.009800e+00  -2.295500e+00   1.180408e+01
  4.012530e+00   1.762394e+01   1.190110e+01
  4.015250e+00   1.899850e+01   1.171982e+01
  4.017980e+00   2.742587e+01   1.186856e+01
  4.020710e+00   6.881250e+00   1.183129e+01
  4.023430e+00   4.227150e+01   1.168007e+01
  4.026160e+00   1.111544e+01   1.178695e+01
  4.028890e+00   3.139106e+01   1.166592e+01
  4.031610e+00   1.853181e+01   1.181501e+01
  4.034340e+00   1.113144e+01   1.178258e+01
  4.037070e+00   9.895625e+00   1.181474e+01
  4.039800e+00   2.980031e+01   1.181070e+01
  4.042520e+00   2.840912e+01   1.171466e+01
  4.045250e+00   1.550406e+01   1.172959e+01
  4.047980e+00   2.135100e+01   1.181085e+01
  4.050700e+00   1.677250e+01   1.173674e+01
  4.053430e+00   1.237337e+01   1.183149e+01
  4.056160e+00   2.515431e+01   1.162632e+01
  4.058880e+00   2.730925e+01   1.178633e+01
  4.061610e+00   4.327419e+01   1.183618e+01
  4.064340e+00   2.059531e+01   1.183021e+01
  4.067060e+00   2.677881e+01   1.182099e+01
  4.069790e+00   2.814125e+00   1.165077e+01
  4.072520e+00   3.509381e+01   1.169128e+01
  4.075240e+00   1.990437e+01   1.181379e+01
  4.077970e+00  -4.050250e+00   1.174331e+01
  4.080700e+00   4.039438e+00   1.186788e+01
  4.083420e+00   4.389375e+00   1.189269e+01
  4.086150e+00   3.221987e+01   1.186167e+01
  4.088880e+00   3.478681e+01   1.164294e+01
  4.091600e+00   3.535069e+01   1.168263e+01
  4.094330e+00   2.356688e+00   1.193950e+01
  4.097060e+00   1.670875e+01   1.176566e+01
  4.099780e+00   2.615919e+01   1.174462e+01
  4.102510e+00   6.889875e+00   1.186016e+01
  4.105240e+00   9.158188e+00   1.180194e+01
  4.107960e+00   7.630250e+00   1.180877e+01
  4.110690e+00   1.554819e+01   1.173329e+01
  4.113420e+00   2.899619e+01   1.166563e+01
  4.116140e+00   4.638156e+01   1.174029e+01
  4.118870e+00   1.127550e+01   1.178094e+01
  4.121600e+00   2.210594e+01   1.168458e+01
  4.124320e+00   2.386487e+01   1.176866e+01
  4.127050e+00   2.180612e+01   1.169542e+01
  4.129780e+00   1.623619e+01   1.169650e+01
  4.132510e+00   2.284687e+01   1.171592e+01
  4.135230e+00   1.191975e+01   1.186209e+01
  4.137960e+00  -1.354375e-01   1.187676e+01
  4.140690e+00   2.194306e+01   1.181591e+01
  4.143410e+00   1.398775e+01   1.177698e+01
  4.146140e+00  -3.905937e+00   1.190044e+01
  4.148870e+00   2.822800e+01   1.166987e+01
  4.151590e+00   4.495000e+00   1.184957e+01
  4.154320e+00   2.077937e+01   1.174821e+01
  4.157050e+00   9.612000e+00   1.182213e+01
  4.159770e+00   2.367594e+01   1.176263e+01
  4.162500e+00   1.292056e+01   1.160281e+01
  4.165230e+00   2.160588e+01   1.174736e+01
  4.167950e+00   5.085375e+00   1.186837e+01
  4.170680e+00   5.483750e-01   1.189543e+01
  4.173410e+00   3.973937e+00   1.192594e+01
  4.176130e+00   3.053419e+01   1.171856e+01
  4.178860e+00   6.048187e+00   1.174454e+01
  4.181590e+00   1.784556e+01   1.176806e+01
  4.184310e+00   1.394294e+01   1.174048e+01
  4.187040e+00   1.808062e+01   1.175011e+01
  4.189770e+00   3.530581e+01   1.172706e+01
  4.192490e+00   2.241156e+01   1.191051e+01
  4.195220e+00   2.859769e+01   1.185459e+01
  4.197950e+00   1.035050e+01   1.194241e+01
  4.200670e+00   3.123006e+01   1.178959e+01
  4.203400e+00   2.616875e+01   1.179340e+01
  4.206130e+00   3.687206e+01   1.167897e+01
  4.208850e+00   1.077913e+01   1.162619e+01
  4.211580e+00   3.150281e+01   1.165271e+01
  4.214310e+00   1.544719e+01   1.164559e+01
  4.217030e+00   1.900600e+01   1.188962e+01
  4.219760e+00   2.686625e+00   1.180981e+01
  4.222490e+00   2.636950e+01   1.174321e+01
  4.225210e+00   1.951944e+01   1.176357e+01
  4.227940e+00   1.444231e+01   1.175493e+01
  4.230670e+00   1.282625e+01   1.178196e+01
  4.233400e+00   1.633662e+01   1.188561e+01
  4.236120e+00   1.466638e+01   1.186358e+01
  4.238850e+00   1.520169e+01   1.189039e+01
  4.241580e+00  -2.990375e+00   1.186836e+01
  4.244300e+00   2.726525e+01   1.178167e+01
  4.247030e+00   6.899125e+00   1.181563e+01
  4.249760e+00   3.277038e+01   1.182393e+01
  4.252480e+00   1.447675e+01   1.168696e+01
  4.255210e+00   2.614794e+01   1.175527e+01
  4.257940e+00   2.181269e+01   1.179717e+01
  4.260660e+00   7.075813e+00   1.174452e+01
  4.263390e+00   1.321012e+01   1.187273e+01
  4.266120e+00   1.090206e+01   1.175885e+01
  4.268840e+00   3.690600e+01   1.168969e+01
  4.271570e+00  -5.833750e-01   1.194474e+01
  4.274300e+00   1.450681e+01   1.176796e+01
  4.277020e+00   2.756700e+01   1.178091e+01
  4.279750e+00   2.787244e+01   1.176924e+01
  4.282480e+00   1.253556e+01   1.184649e+01
  4.285200e+00   2.410187e+01   1.179809e+01
  4.287930e+00   2.740044e+01   1.171521e+01
  4.290660e+00  -1.285000e-01   1.176513e+01
  4.293380e+00   2.600231e+01   1.179024e+01
  4.296110e+00   2.467600e+01   1.180434e+01
  4.298840e+00   1.402812e+00   1.186012e+01
  4.301560e+00   1.770200e+01   1.174092e+01
  4.304290e+00   1.422869e+01   1.167922e+01
  4.307020e+00   3.954719e+01   1.186947e+01
  4.309740e+00   1.714094e+01   1.170928e+01
  4.312470e+00   1.681250e-01   1.181565e+01
  4.315200e+00   1.002544e+01   1.187251e+01
  4.317920e+00   1.670194e+01   1.175870e+01
  4.320650e+00   3.404875e+00   1.187072e+01
  4.323380e+00  -8.800062e+00   1.191147e+01
  4.326110e+00   7.459187e+00   1.187551e+01
  4.328830e+00   2.477825e+01   1.189416e+01
  4.331560e+00   1.936106e+01   1.184953e+01
  4.334290e+00   2.319475e+01   1.176386e+01
  4.337010e+00   1.473450e+01   1.188343e+01
  4.339740e+00   3.216562e+00   1.172077e+01
  4.342470e+00   7.814875e+00   1.176592e+01
  4.345190e+00   2.057106e+01   1.165307e+01
  4.347920e+00   3.329375e+01   1.172728e+01
  4.350650e+00   6.880437e+00   1.172881e+01
  4.353370e+00   1.599394e+01   1.174336e+01
  4.356100e+00   1.520312e+00   1.189289e+01
  4.358830e+00   2.152013e+01   1.173039e+01
  4.361550e+00   1.565144e+01   1.188844e+01
  4.364280e+00   7.766937e+00   1.172226e+01
  4.367010e+00   4.345162e+01   1.179376e+01
  4.369730e+00   4.077187e+01   1.183061e+01
  4.372460e+00  -6.216000e+00   1.184522e+01
  4.375190e+00   4.425287e+01   1.179924e+01
  4.377910e+00   3.525125e+01   1.172508e+01
  4.380640e+00   4.320356e+01   1.170728e+01
  4.383370e+00   9.188625e+00   1.177729e+01
  4.386090e+00   1.705850e+01   1.165672e+01
  4.388820e+00   1.585469e+01   1.184356e+01
  4.391550e+00   1.948219e+01   1.194078e+01
  4.394270e+00   2.719656e+01   1.177651e+01
  4.397000e+00   1.602950e+01   1.181308e+01
  4.399730e+00   2.386244e+01   1.168915e+01
  4.402450e+00   2.005181e+01   1.183706e+01
  4.405180e+00   1.462350e+01   1.179830e+01
  4.407910e+00   8.420937e+00   1.186491e+01
  4.410630e+00   4.103112e+01   1.164909e+01
  4.413360e+00  -3.243125e+00   1.188003e+01
  4.416090e+00   2.999144e+01   1.180815e+01
  4.418810e+00   2.527919e+01   1.180529e+01
  4.421540e+00   3.078075e+01   1.182107e+01
  4.424270e+00   1.006937e+00   1.194861e+01
  4.427000e+00   5.826250e+00   1.169256e+01
  4.429720e+00   2.156400e+01   1.182748e+01
  4.432450e+00   1.556938e+01   1.178561e+01
  4.435180e+00   2.625569e+01   1.170169e+01
  4.437900e+00   4.311444e+01   1.166214e+01
  4.440630e+00   1.350075e+01   1.188105e+01
  4.443360e+00   3.472262e+01   1.179947e+01
  4.446080e+00   1.963175e+01   1.178194e+01
  4.448810e+00   9.853437e+00   1.174379e+01
  4.451540e+00   9.241687e+00   1.178323e+01
  4.454260e+00   1.819181e+01   1.185184e+01
  4.456990e+00   2.356287e+01   1.188808e+01
  4.459720e+00   5.857250e+00   1.182209e+01
  4.462440e+00   1.282638e+01   1.186117e+01
  4.465170e+00  -1.898025e+01   1.186985e+01
  4.467900e+00   2.351912e+01   1.175059e+01
  4.470620e+00   2.922363e+01   1.181452e+01
  4.473350e+00   3.775125e+00   1.189673e+01
  4.476080e+00   1.704662e+01   1.162768e+01
  4.478800e+00   8.834188e+00   1.170366e+01
  4.481530e+00   2.095687e+01   1.186576e+01
  4.484260e+00  -5.038375e+00   1.167606e+01
  4.486980e+00   1.099437e+01   1.171286e+01
  4.489710e+00   2.054281e+01   1.179572e+01
  4.492440e+00   4.162463e+01   1.178334e+01
  4.495160e+00   1.486325e+01   1.189596e+01
  4.497890e+00   2.275662e+01   1.158546e+01
  4.500620e+00   2.081244e+01   1.176624e+01
  4.503340e+00  -5.461938e+00   1.180828e+01
  4.506070e+00   1.587975e+01   1.185369e+01
  4.508800e+00   3.248031e+01   1.181438e+01
  4.511520e+00   9.010625e-01   1.190747e+01
  4.514250e+00   3.317187e+00   1.176331e+01
  4.516980e+00   7.654687e+00   1.180947e+01
  4.519710e+00   3.014369e+01   1.167839e+01
  4.522430e+00   1.971306e+01   1.168788e+01
  4.525160e+00   3.505631e+01   1.176017e+01
  4.527890e+00   2.820912e+01   1.184120e+01
  4.530610e+00   3.629375e-01   1.188615e+01
  4.533340e+00   2.492006e+01   1.173736e+01
  4.536070e+00   1.843062e+01   1.196426e+01
  4.538790e+00  -5.258063e+00   1.167210e+01
  4.541520e+00   2.120312e+00   1.185839e+01
  4.544250e+00   2.639150e+01   1.188798e+01
  4.546970e+00   2.716044e+01   1.180740e+01
  4.549700e+00   1.889981e+01   1.194386e+01
  4.552430e+00   1.026112e+01   1.180068e+01
  4.555150e+00   3.013119e+01   1.166081e+01
  4.557880e+00  -8.842313e+00   1.191169e+01
  4.560610e+00   1.360631e+01   1.183347e+01
  4.563330e+00   3.987750e+00   1.178707e+01
  4.566060e+00   1.912375e+01   1.174282e+01
  4.568790e+00   3.254556e+01   1.185456e+01
  4.571510e+00   2.427262e+01   1.177126e+01
  4.574240e+00   2.982819e+01   1.186218e+01
  4.576970e+00   1.889812e+01   1.178144e+01
  4.579690e+00   3.309044e+01   1.174069e+01
  4.582420e+00   1.413481e+01   1.170520e+01
  4.585150e+00   3.770062e+00   1.188022e+01
  4.587870e+00   2.367450e+01   1.177711e+01
  4.590600e+00   4.007569e+01   1.168052e+01
  4.593330e+00   4.326444e+01   1.173709e+01
  4.596050e+00   1.804644e+01   1.168103e+01
  4.598780e+00   1.653012e+01   1.176941e+01
  4.601510e+00   1.497019e+01   1.179531e+01
  4.604230e+00   2.442975e+01   1.174108e+01
  4.606960e+00   1.360750e+00   1.176916e+01
working-directory: /dataInt/p12/p3l-pkursula/2016-05-27/BatchMode
angular-axis-file: etc/radial-averaging/saxs-2/2016-05-26-saxs2-saxis.dat
beamstop-mask-file: etc/radial-averaging/saxs-2/2016_05_26_saxs2_3.msk
detector-response-file: none
beam-center-x: 2240.0000
beam-center-y: 285.0000
unit-time: 100.0000
channel-first: 5
channel-last: 1688
angular-unit: nanometer
Run Number: 245
Description: GADL1
Sample: GADL1_3
Buffer: GADL1
Code: GADL1_3_GADL1
Concentration [mg/ml]: 1.60
Exposure delay [s]: 0.000
Exposure time [s]: 0.045
Exposure period [s]: 0.050
Experimental Shutter Delay [PLC cycle time]: 2000
Detector Delay [PLC cycle time]: 2100
Time Stamp (begin): 900
Time Stamp (end): 252.9231
PETRA Current: 100.02
Energy: 10.0
Bragg Angle: 10.816
Wavelength: 1.24
Transmitted Beam (counts): 57646.1538
Transmitted Beam (mean): 2.3691
Transmitted Beam (std): 0
Transmitted Beam (min): 0
Transmitted Beam (max): 2.4632
Diode 2: 4.296e-08
Detector Position: 2
Flytube Vacuum: 3.568e-04
SC Current Storage Temperature: 14.3
SC Target Storage Temperature: 14.0
SEU Current Temperature: 20.1
SEU Target Temperature: 20.0
datop-operation: processed/averaged/GADL1_3_GADL1_0245_sample.dat SUB processed/averaged/GADL1_3_GADL1_0245_buffer.dat
parent: processed/subtracted/GADL1_3_GADL1_0245_sub.dat
creator: datop
creator-version: v0.4 (r7658)
datop-operation: processed/subtracted/GADL1_3_GADL1_0245_sub.dat DIV 1.6
